# Supplementary material for: RNA ligase ribozymes with a small catalytic core
Source: Sci Rep. 2023 May 26;13:8584. doi: 10.1038/s41598-023-35584-9 (PMC10219994; doi:10.1038/s41598-023-35584-9)
Supplement: Supplementary file 2 — Supplementary Information 2. [file 41598_2023_35584_MOESM2_ESM.xlsx]

## Sheet: N7_N8_selection
Sequence	Number of reads	Abundance (%)	100392	<Total read count
TGGTGGAT	645	0.00642481
TGTTGGAT	378	0.00376524
GGGTGGAT	355	0.00353614
ATGTGGAT	343	0.00341661
AGGTGGAT	341	0.00339668
TGGGGGAT	269	0.0026795
TGGAGGAT	263	0.00261973
TGAGGAT	224	0.00223125
TGGGTGAT	216	0.00215157
GTATGAT	211	0.00210176
TTGTGGAT	204	0.00203203
GGTGGAT	203	0.00202207
AGTATGAT	172	0.00171328
TTGAGGAT	165	0.00164356
GTATAGAT	160	0.00159375
GGTATGAT	155	0.00154395
GATTGAT	144	0.00143438
TAGTGGAT	143	0.00142442
TGATGGAT	141	0.00140449
TGTAGGAT	137	0.00136465
GTATTGAT	137	0.00136465
GGAGGAT	135	0.00134473
TTGTGAT	135	0.00134473
GTAATGAT	135	0.00134473
GTAAGAT	133	0.00132481
GTTTGAT	129	0.00128496
AGGAGGAT	128	0.001275
AGATTGAT	126	0.00125508
TAGTGAT	123	0.0012252
CGTTGGAT	120	0.00119531
AGTTGAT	116	0.00115547
GGATTGAT	115	0.00114551
TGATTGAT	114	0.00113555
TGATGAT	113	0.00112559
AGTAAGAT	113	0.00112559
TGTTGAT	111	0.00110567
GGTAAGAT	110	0.0010957
TGGCGGAT	108	0.00107578
GGGAGGAT	106	0.00105586
TGAGTGAT	106	0.00105586
TGGATGAT	103	0.00102598
TGTTTGAT	103	0.00102598
GTGTTGAT	103	0.00102598
TGTGTGAT	99	0.000986134
GGGGGGAT	98	0.000976173
TGAAGGAT	97	0.000966212
GTGTGGAT	97	0.000966212
GGTAGGAT	97	0.000966212
TATTGAT	97	0.000966212
AGTTTGAT	94	0.00093633
TAATTGAT	91	0.000906447
CGGTGGAT	88	0.000876564
GAATTGAT	88	0.000876564
GAGTTGAT	88	0.000876564
TTTTTGAT	86	0.000856642
ATGTTGAT	86	0.000856642
TTATTGAT	86	0.000856642
GGGGTGAT	85	0.000846681
TGGTTGAT	85	0.000846681
CTGTGGAT	85	0.000846681
AAGTTGAT	84	0.00083672
GGATGAT	84	0.00083672
TATTTGAT	84	0.00083672
AGGATGAT	84	0.00083672
AGGGGGAT	83	0.000826759
TAGTTGAT	83	0.000826759
GTACTGAT	83	0.000826759
CAGTGGAT	82	0.000816798
GTAAAGAT	82	0.000816798
AGGTTGAT	81	0.000806837
AATTGAT	80	0.000796876
CTGAGGAT	79	0.000786915
TAGAGGAT	79	0.000786915
TGGTGGAC	79	0.000786915
TGTGGAT	78	0.000776954
TGGTGAT	77	0.000766993
TAGATGAT	77	0.000766993
GTTATGAT	77	0.000766993
GGTACGAT	77	0.000766993
GGTTGAT	76	0.000757032
GGGATGAT	75	0.000747071
GGGGGAT	75	0.000747071
TGAGGGAT	74	0.000737111
TGAATGAT	73	0.00072715
TGAAGAT	73	0.00072715
ATGAGGAT	73	0.00072715
TTTTGAT	73	0.00072715
GTAGAGAT	73	0.00072715
TTGATGAT	72	0.000717189
AGTACGAT	72	0.000717189
TGGAGAT	71	0.000707228
GAGTGGAT	71	0.000707228
GGGTGAT	70	0.000697267
GTATGATT	70	0.000697267
CGAGGAT	69	0.000687306
AGGGTGAT	68	0.000677345
GTACGAT	68	0.000677345
TATGTGAT	67	0.000667384
TATGTTG	66	0.000657423
GATCAGAT	66	0.000657423
GTTGTAT	66	0.000657423
AAGTGGAT	65	0.000647462
GGGCGGAT	62	0.000617579
GGATCGAT	62	0.000617579
GATCTGAT	62	0.000617579
TTGGTTG	61	0.000607618
GTGTGAT	61	0.000607618
TTGTTGAT	60	0.000597657
AGTTGATT	60	0.000597657
ATTTGAT	60	0.000597657
GATATGAT	60	0.000597657
TGTATGAT	59	0.000587696
TTGTAGAT	59	0.000587696
ATGAGTTG	58	0.000577735
TGGAAGAT	57	0.000567774
GTACAGAT	57	0.000567774
TGAACGAT	56	0.000557813
GGGTTGAT	56	0.000557813
TGTGTTG	56	0.000557813
TGTGGGAT	55	0.000547852
TGATCGAT	55	0.000547852
TTGATTG	55	0.000547852
GAAGTTG	54	0.000537891
GGAGTGAT	54	0.000537891
AGGAAGAT	53	0.000527931
TGGACGAT	53	0.000527931
TAAGTGAT	53	0.000527931
CTGTGAT	52	0.00051797
AGGCGGAT	52	0.00051797
GGAATGAT	52	0.00051797
TTGACGAT	52	0.00051797
TAATCGAT	52	0.00051797
TGGTAGAT	52	0.00051797
GGGAAGAT	51	0.000508009
GGTTCGAT	51	0.000508009
TGGGCGAT	51	0.000508009
CGGGTGAT	51	0.000508009
AGGTGAT	51	0.000508009
TGTTAGAT	51	0.000508009
TGACGAT	50	0.000498048
AATTTGAT	50	0.000498048
GGGAGAT	50	0.000498048
CAGAGGAT	50	0.000498048
TGTACGAT	50	0.000498048
GGTTTGAT	50	0.000498048
GTTGATT	50	0.000498048
AATGTTG	50	0.000498048
TAAAGTTG	50	0.000498048
TTAAGTTG	50	0.000498048
GTAACGAT	50	0.000498048
TGCTTGAT	49	0.000488087
GGAACGAT	49	0.000488087
AGTGTTG	49	0.000488087
TGTAGTTG	49	0.000488087
ATGGAGAT	48	0.000478126
AGTTCGAT	48	0.000478126
AGAGTTG	48	0.000478126
TGAGTTG	48	0.000478126
ATTGTTG	48	0.000478126
GAGTGAT	47	0.000468165
GGGTGGAC	47	0.000468165
TAGGTTG	47	0.000468165
TGGGGGAC	47	0.000468165
AAGAGTTG	47	0.000468165
TTATCGAT	46	0.000458204
TATCAGAT	46	0.000458204
TTAGTTG	46	0.000458204
AAAGTTG	46	0.000458204
TTTGTTG	46	0.000458204
CGGAGGAT	46	0.000458204
TTGGATTG	46	0.000458204
TAGCGAT	46	0.000458204
TTGGAGAT	45	0.000448243
AGTTGGAT	45	0.000448243
TGGCTGAT	45	0.000448243
GATTGATT	45	0.000448243
GGTGCGAT	45	0.000448243
GTTCGAT	45	0.000448243
TGTGTGG	45	0.000448243
TAAGTTG	45	0.000448243
GTAGTGAT	45	0.000448243
AGATGAT	44	0.000438282
GGAAGAT	44	0.000438282
TAGACGAT	44	0.000438282
TGGGTTG	44	0.000438282
GATTTGAT	44	0.000438282
GATGTTG	44	0.000438282
AAGTGAT	44	0.000438282
TGAGCGAT	44	0.000438282
TTTCGAT	44	0.000438282
GATTCGAT	44	0.000438282
TGGGGAT	43	0.000428321
TTTTCGAT	43	0.000428321
GGTTGTAT	43	0.000428321
TGTGCGAT	43	0.000428321
GAGGTTG	43	0.000428321
AGAGTGAT	43	0.000428321
TGCGTGAT	43	0.000428321
AGTAGAT	43	0.000428321
AAGGTTG	43	0.000428321
TTGAAGAT	42	0.00041836
TGTAAGAT	42	0.00041836
TATTCGAT	42	0.00041836
CGGGGGAT	42	0.00041836
ATGTGAT	42	0.00041836
GGTAGAT	42	0.00041836
TGAAGTTG	42	0.00041836
ATAGTTG	42	0.00041836
AGTGTGAT	42	0.00041836
TATCTGAT	42	0.00041836
ATAAGTTG	42	0.00041836
TGTTGGAC	41	0.000408399
GTGGTGAT	41	0.000408399
ATGGATTG	41	0.000408399
GTGGTTG	41	0.000408399
TTTGTGAT	41	0.000408399
TGGCGAT	40	0.000398438
CAGTGAT	40	0.000398438
CTGATGAT	40	0.000398438
TGTTTAAT	40	0.000398438
GTGGAGAT	40	0.000398438
TATCGAT	40	0.000398438
ATGTGTTG	40	0.000398438
TAGGTGG	40	0.000398438
GATCGAT	40	0.000398438
AAAAGTTG	40	0.000398438
ATGGTGAT	40	0.000398438
AGTTGTAT	40	0.000398438
TTGGTGAT	39	0.000388477
AGTGCGAT	39	0.000388477
GTGTAGAT	39	0.000388477
TGTCGAT	39	0.000388477
AAGTAGAT	39	0.000388477
AATCGAT	39	0.000388477
GTGATGAT	39	0.000388477
ATTCGAT	39	0.000388477
GTGCGAT	39	0.000388477
TTGGAGG	39	0.000388477
TATTGTTG	39	0.000388477
AGGAGAT	38	0.000378516
TCATTGAT	38	0.000378516
GTGCTGAT	38	0.000378516
AAGGTGAT	38	0.000378516
GGTGTGAT	38	0.000378516
GTTACGAT	38	0.000378516
TGAGGTTG	38	0.000378516
ATATGAT	38	0.000378516
GTGGTGG	38	0.000378516
GGATGGAT	37	0.000368555
CGATGAT	37	0.000368555
TAGTCGAT	37	0.000368555
AAATTGAT	37	0.000368555
AGTGGAT	37	0.000368555
TTGTCGAT	37	0.000368555
AGAGCGAT	37	0.000368555
AAATCGAT	37	0.000368555
TGGGAGAT	37	0.000368555
TGTTCGAT	37	0.000368555
TGACCGAT	37	0.000368555
TCGTTGAT	37	0.000368555
GATTGTAT	37	0.000368555
GGTTAGAT	37	0.000368555
ATGTAGAT	37	0.000368555
GAGTAGAT	37	0.000368555
GTTCTGAT	37	0.000368555
TTGGGGG	37	0.000368555
ATGATTG	36	0.000358594
GTTCAGAT	36	0.000358594
AATGGTTG	36	0.000358594
TTGGGTTG	36	0.000358594
CTATTGAT	36	0.000358594
GGCTTGAT	36	0.000358594
ATGGTGG	36	0.000358594
GTGAGTTG	36	0.000358594
TTGAGTTG	36	0.000358594
TATGGTTG	36	0.000358594
AGGATTG	36	0.000358594
TGTTGTTG	36	0.000358594
TTAGTGAT	36	0.000358594
TAGTAGAT	35	0.000348633
GTTTGATT	35	0.000348633
CGATGGAT	35	0.000348633
ACGTTGAT	35	0.000348633
ATGTTAAT	35	0.000348633
GGGCGAT	35	0.000348633
GGATAGAT	35	0.000348633
GATTGAAT	35	0.000348633
TTGCCGAT	35	0.000348633
GGCTGAT	35	0.000348633
AGTTAGAT	35	0.000348633
TTAGGTTG	35	0.000348633
ATGGTTG	35	0.000348633
TTACGTTG	35	0.000348633
GGAGTTG	35	0.000348633
AAGGAGAT	34	0.000338672
TGATCAAT	34	0.000338672
AGATCGAT	34	0.000338672
AGTCAGAT	34	0.000338672
GAGTTAAT	34	0.000338672
GCGTTGAT	34	0.000338672
TATAGTTG	34	0.000338672
GAGAGTTG	34	0.000338672
TAATGTTG	34	0.000338672
AGGGTTG	34	0.000338672
TGTGATTG	34	0.000338672
GATACGAT	34	0.000338672
CGTAGGAT	33	0.000328711
TTGTTAAT	33	0.000328711
AGTTAAT	33	0.000328711
TGATTAAT	33	0.000328711
TGATAGAT	33	0.000328711
AGTTGAAT	33	0.000328711
GGTTGGAT	33	0.000328711
AGGTGGAC	33	0.000328711
GTATGTTG	33	0.000328711
ATGCCGAT	33	0.000328711
GTAGCGAT	33	0.000328711
GTTAGAT	33	0.000328711
TGGATTG	33	0.000328711
GAGTTGA	33	0.000328711
AGCTTGAT	32	0.00031875
TTGGCGAT	32	0.00031875
TAGGTGAT	32	0.00031875
TAGCCGAT	32	0.00031875
TAGCTGAT	32	0.00031875
GTTGAAT	32	0.00031875
GAAAGTTG	32	0.00031875
AGAACGAT	32	0.00031875
TAGAGTTG	32	0.00031875
TACCGAT	32	0.00031875
TAGGATTG	32	0.00031875
GTGGAGG	32	0.00031875
ATAGGTTG	32	0.00031875
ATGATCG	32	0.00031875
GTGTGTTG	32	0.00031875
TTTAGTTG	32	0.00031875
GTACCGAT	32	0.00031875
ATTTTGAT	31	0.00030879
TAGGAGAT	31	0.00030879
AAGATGAT	31	0.00030879
TTGCTGAT	31	0.00030879
CATTGAT	31	0.00030879
TAGGAGG	31	0.00030879
TGAGTGG	31	0.00030879
CTGTTGAT	31	0.00030879
AAGTGTTG	31	0.00030879
GGTTGATT	31	0.00030879
AAGTCGAT	31	0.00030879
ATGGCGAT	31	0.00030879
GTAGTTG	31	0.00030879
GTGGATTG	31	0.00030879
GGACCGAT	31	0.00030879
TGCGTTG	31	0.00030879
GAGGTGG	31	0.00030879
GTGATTG	31	0.00030879
TGATGTTG	31	0.00030879
AGTAGGAT	30	0.000298829
TGGCAGAT	30	0.000298829
ACATTGAT	30	0.000298829
TAAACGAT	30	0.000298829
AGTCGAT	30	0.000298829
TATGCGAT	30	0.000298829
AGATAGAT	30	0.000298829
GTGGCGAT	30	0.000298829
GTGTTAAT	30	0.000298829
TAAGCGAT	30	0.000298829
AGGCTGAT	30	0.000298829
TAACGTTG	30	0.000298829
TTTGGTTG	30	0.000298829
TTGGTGG	30	0.000298829
TGAATTG	30	0.000298829
GAGGAGG	30	0.000298829
TTGTGTTG	30	0.000298829
AATCTGAT	30	0.000298829
TTGATTGA	30	0.000298829
AATAGTTG	30	0.000298829
GATGTCG	30	0.000298829
ACGATGAT	29	0.000288868
TTTCTGAT	29	0.000288868
TGCTGGAT	29	0.000288868
GGGGTTG	29	0.000288868
GAGTGTTG	29	0.000288868
AGAGGTTG	29	0.000288868
TGACGTTG	29	0.000288868
GATGGTTG	29	0.000288868
AGACGAT	29	0.000288868
GAATCGAT	29	0.000288868
GTGCCGAT	29	0.000288868
GAGCGTTG	29	0.000288868
GGCATGAT	29	0.000288868
GCTGTTG	29	0.000288868
TGAAAGAT	28	0.000278907
ATGATGAT	28	0.000278907
GCGAGGAT	28	0.000278907
TTATGAT	28	0.000278907
AAATGAT	28	0.000278907
AGGCGAT	28	0.000278907
TCGTGGAT	28	0.000278907
TAGATTG	28	0.000278907
TGTTGATT	28	0.000278907
ATATTGAT	28	0.000278907
TGGATTGA	28	0.000278907
GAGATGAT	28	0.000278907
GGGGCGAT	28	0.000278907
AAGTTAAT	28	0.000278907
AATTCGAT	28	0.000278907
TAGTTGA	28	0.000278907
GTTGGAT	28	0.000278907
TAGCGTTG	28	0.000278907
GTGACGAT	28	0.000278907
ATGTCAAT	28	0.000278907
GGGACGAT	28	0.000278907
GGTTGCAT	28	0.000278907
ACTGTTG	28	0.000278907
TGTGGTTG	28	0.000278907
ACAGGTTG	28	0.000278907
GTAAGTTG	28	0.000278907
AGGTAGAT	28	0.000278907
TTACCGAT	28	0.000278907
TGTCAGAT	28	0.000278907
AAAGGTTG	28	0.000278907
ACGTTTG	28	0.000278907
ATTAGTTG	28	0.000278907
GAGCGAT	28	0.000278907
TCTGTTG	28	0.000278907
GCGATTG	28	0.000278907
TAGAAGAT	27	0.000268946
TGAGAGAT	27	0.000268946
AGAATGAT	27	0.000268946
CTTTTGAT	27	0.000268946
TTAACGAT	27	0.000268946
AGAAGTTG	27	0.000268946
TGGCCGAT	27	0.000268946
GTAAGATT	27	0.000268946
TGTAGAT	27	0.000268946
AAACGTTG	27	0.000268946
GGGGGGAC	27	0.000268946
GTGGTCG	27	0.000268946
TAAGGTTG	27	0.000268946
GTTGTTG	27	0.000268946
AAATGTTG	27	0.000268946
GCTTTGAT	27	0.000268946
TAGGGGG	27	0.000268946
CCGTGGAT	27	0.000268946
GTGGGTTG	27	0.000268946
TGAGATTG	27	0.000268946
AAGGAGG	27	0.000268946
TTTGGTGG	27	0.000268946
GAGGATTG	27	0.000268946
GACGTTG	27	0.000268946
TGACTGAT	26	0.000258985
ATGCTGAT	26	0.000258985
ATGTTGA	26	0.000258985
AAGCGAT	26	0.000258985
GGAAAGAT	26	0.000258985
TGTTCAAT	26	0.000258985
GTCAGAT	26	0.000258985
ATATCGAT	26	0.000258985
TGCTGAT	26	0.000258985
AGTCAAT	26	0.000258985
ATGTCGAT	26	0.000258985
GGTTAAT	26	0.000258985
TTGGTTGA	26	0.000258985
GTAGGTTG	26	0.000258985
CAGTTGAT	26	0.000258985
ATTGGTTG	26	0.000258985
GGTGGTTG	26	0.000258985
TGCGCGAT	26	0.000258985
CGAGTGAT	26	0.000258985
ATGACGAT	26	0.000258985
ATGGAGG	26	0.000258985
TCGAGGAT	25	0.000249024
AGAAGAT	25	0.000249024
AATCAGAT	25	0.000249024
GGAAGGAT	25	0.000249024
GTGTCGAT	25	0.000249024
TAATGAT	25	0.000249024
TAATCAAT	25	0.000249024
AGGACGAT	25	0.000249024
TAGTTAAT	25	0.000249024
CGTTGAT	25	0.000249024
ATGTGGAC	25	0.000249024
TAAGTTGA	25	0.000249024
GAGGTGAT	25	0.000249024
TATGTTGA	25	0.000249024
TGGTCGAT	25	0.000249024
TGTGAGAT	25	0.000249024
AAGCCGAT	25	0.000249024
TTTCGTTG	25	0.000249024
TTGTTGA	25	0.000249024
AGCAGTTG	25	0.000249024
ATGTGTGG	25	0.000249024
TTACTGAT	25	0.000249024
CCATTGAT	25	0.000249024
GCATTGAT	25	0.000249024
AGATTGA	25	0.000249024
TATGATTG	25	0.000249024
AGATGTTG	25	0.000249024
AAGGATTG	25	0.000249024
TACAGTTG	25	0.000249024
TTGTCAAT	24	0.000239063
GGACTGAT	24	0.000239063
AGGTCGAT	24	0.000239063
TGATGTCG	24	0.000239063
GGACAGAT	24	0.000239063
AAAACGAT	24	0.000239063
GTTGGTTG	24	0.000239063
GCTTGAT	24	0.000239063
ATGGGTTG	24	0.000239063
GGTGGGAT	24	0.000239063
GACAGTTG	24	0.000239063
TGTGTTCG	24	0.000239063
TTGGACG	24	0.000239063
AGTGGTTG	24	0.000239063
TTATGTTG	24	0.000239063
TATGTGG	24	0.000239063
TATGTCG	24	0.000239063
GAGGGTTG	24	0.000239063
GGCACGAT	24	0.000239063
TCAAGTTG	24	0.000239063
TAGAGAT	23	0.000229102
GGGTAGAT	23	0.000229102
AGATTAAT	23	0.000229102
AAGTTGA	23	0.000229102
CGAAGGAT	23	0.000229102
TGATTGA	23	0.000229102
GATTGAC	23	0.000229102
AAGACGAT	23	0.000229102
TAGGCGAT	23	0.000229102
AGGTTAAT	23	0.000229102
GAGTCAAT	23	0.000229102
GAACGAT	23	0.000229102
TTGATCG	23	0.000229102
AAGGTTGA	23	0.000229102
ACGGAGG	23	0.000229102
AGATCAAT	23	0.000229102
GGTCGAT	23	0.000229102
GTATCGAT	23	0.000229102
ATGTTCG	23	0.000229102
GTTGAGT	23	0.000229102
GGTGAGAT	23	0.000229102
TTGGTCG	23	0.000229102
TAGGTTGA	23	0.000229102
TTAGTCG	23	0.000229102
ATTGGTGG	23	0.000229102
TGACAGAT	23	0.000229102
GCTGTGAT	23	0.000229102
AACTGTTG	23	0.000229102
ACAGTGAT	23	0.000229102
GAGCCGAT	23	0.000229102
GATCAAT	23	0.000229102
TATGGGGG	23	0.000229102
CTGCGGAT	22	0.000219141
TTGAGAT	22	0.000219141
CAATTGAT	22	0.000219141
CAGACGAT	22	0.000219141
GGACGAT	22	0.000219141
TTACGAT	22	0.000219141
ATGGGGG	22	0.000219141
AGTCTGAT	22	0.000219141
TTTACGAT	22	0.000219141
GGAGTTGA	22	0.000219141
ATTGGAGG	22	0.000219141
TCGATTG	22	0.000219141
GTACGATT	22	0.000219141
GTGCGTTG	22	0.000219141
AGGCCGAT	22	0.000219141
TGCGTGG	22	0.000219141
GAGTCGAT	22	0.000219141
TAGCAGAT	22	0.000219141
TAACCGAT	22	0.000219141
GCAGTGAT	22	0.000219141
AGCTGAT	22	0.000219141
AGAGGTGG	22	0.000219141
GGTGGATT	22	0.000219141
TGGAGGAC	22	0.000219141
GGAGGTTG	22	0.000219141
AAGCGTTG	22	0.000219141
AGACGTTG	22	0.000219141
GGCGCGAT	22	0.000219141
AGTAGTTG	22	0.000219141
TATATGAT	21	0.00020918
TATTCAAT	21	0.00020918
GAGGCGAT	21	0.00020918
GGGTCGAT	21	0.00020918
TGAGCAAT	21	0.00020918
CTTTGAT	21	0.00020918
GTGTTGA	21	0.00020918
GTAGGAT	21	0.00020918
TTTGGAGG	21	0.00020918
GGAGTAT	21	0.00020918
CGAGGGAT	21	0.00020918
ATACGTTG	21	0.00020918
CAGATGAT	21	0.00020918
TGGTGGAA	21	0.00020918
TGCTGTTG	21	0.00020918
TGGAGTAT	21	0.00020918
AGGTGGA	21	0.00020918
GAAGGTTG	21	0.00020918
ATTTGTTG	21	0.00020918
ATAGTTGA	21	0.00020918
ACATCGAT	21	0.00020918
TTAGTTGA	21	0.00020918
GGATCAAT	21	0.00020918
ATGGACG	21	0.00020918
AGTTGCAT	21	0.00020918
ATACGAT	21	0.00020918
TAAGGTGG	21	0.00020918
ACAAGTTG	21	0.00020918
CGTGGGAT	21	0.00020918
TAGAGTCG	21	0.00020918
TGTTTTG	21	0.00020918
TTTTGTTG	21	0.00020918
TGTTTGA	21	0.00020918
GTATGAAT	21	0.00020918
TTCGTTG	21	0.00020918
GAAGTTGA	21	0.00020918
ATGCGTTG	21	0.00020918
ATAAGTCG	21	0.00020918
GCAGTTG	21	0.00020918
TTGTGTGG	21	0.00020918
ATCTGAT	21	0.00020918
TACGGTTG	21	0.00020918
TGAGTTGA	21	0.00020918
TACGTTG	21	0.00020918
GTGGGGG	21	0.00020918
GTGGGCG	21	0.00020918
ATGGGCG	21	0.00020918
GTTCGATT	21	0.00020918
AGATGGAT	20	0.000199219
ACGAGGAT	20	0.000199219
TGACGGAT	20	0.000199219
TACTTGAT	20	0.000199219
GAGAGGAT	20	0.000199219
GAATGAT	20	0.000199219
GCGAAGAT	20	0.000199219
TTAGGTCG	20	0.000199219
TTGGATG	20	0.000199219
CCGATGAT	20	0.000199219
TAGGATCG	20	0.000199219
GTGAGAT	20	0.000199219
TATGGAGG	20	0.000199219
CGATTGAT	20	0.000199219
GAGGTTGA	20	0.000199219
TATTGGAT	20	0.000199219
ATCGATTG	20	0.000199219
TGTGTTGA	20	0.000199219
GGTGAAT	20	0.000199219
GGATTGAC	20	0.000199219
ATATGTTG	20	0.000199219
TTTGCGAT	20	0.000199219
TTCTGAT	20	0.000199219
ATTTCGAT	20	0.000199219
ACGGTTG	20	0.000199219
TAGTGTTG	20	0.000199219
AAGGGTTG	20	0.000199219
TTGGGCG	20	0.000199219
TACGTGAT	20	0.000199219
TGAGGTGG	20	0.000199219
GGCCAGAT	20	0.000199219
ATGAGTGG	20	0.000199219
GACTGTTG	20	0.000199219
ATCTGTTG	20	0.000199219
GATGGTGG	20	0.000199219
ATGGTCG	20	0.000199219
TTGGATCG	20	0.000199219
CAGGTTG	20	0.000199219
TCGGTGG	20	0.000199219
TTGTATG	20	0.000199219
GTGGATCG	20	0.000199219
GTTAGTTG	20	0.000199219
CATGTTG	20	0.000199219
TTAGCGAT	20	0.000199219
TTTGATTG	20	0.000199219
TATCGTAT	20	0.000199219
TGTCGTTG	20	0.000199219
ATTCTGAT	20	0.000199219
GATAGTTG	20	0.000199219
AAAAGTCG	20	0.000199219
GATCGTAT	20	0.000199219
AGCGTTG	20	0.000199219
CGAATGAT	19	0.000189258
AATTGATT	19	0.000189258
TAACGAT	19	0.000189258
TTTATGAT	19	0.000189258
AAACGAT	19	0.000189258
TTAATGAT	19	0.000189258
TGTCGGAT	19	0.000189258
AGTTCAAT	19	0.000189258
TGCAGGAT	19	0.000189258
AAGCTGAT	19	0.000189258
ATAAGAT	19	0.000189258
GATAAGAT	19	0.000189258
AAGGCGAT	19	0.000189258
TGCACGAT	19	0.000189258
TGTCAAT	19	0.000189258
TGCAGTTG	19	0.000189258
TATCGTTG	19	0.000189258
TATTGATT	19	0.000189258
TGGTCAAT	19	0.000189258
GGTCAGAT	19	0.000189258
CGGATGAT	19	0.000189258
ATGATTGA	19	0.000189258
AGAGAGAT	19	0.000189258
AGGGGGAC	19	0.000189258
TGAATCG	19	0.000189258
CCGAGGAT	19	0.000189258
CAGGGGAT	19	0.000189258
TAGGGTTG	19	0.000189258
CTTTCGAT	19	0.000189258
GTTCCGAT	19	0.000189258
AATACGAT	19	0.000189258
TGCCGAT	19	0.000189258
GAGGATCG	19	0.000189258
TGCGATTG	19	0.000189258
ATTTGTCG	19	0.000189258
TGATTCG	19	0.000189258
CTGACGAT	19	0.000189258
TGAGTCG	19	0.000189258
GGGATTG	19	0.000189258
GACGGAGG	19	0.000189258
AGGGGTTG	19	0.000189258
GAATGTCG	19	0.000189258
TACTGTTG	19	0.000189258
GGCGTTG	19	0.000189258
GATCCGAT	19	0.000189258
CATCAGAT	19	0.000189258
AGAAAGAT	18	0.000179297
AGTTGATA	18	0.000179297
TATACGAT	18	0.000179297
GGAGAAT	18	0.000179297
GAGGGGG	18	0.000179297
CGCAGGAT	18	0.000179297
TAGTCAAT	18	0.000179297
TGGAGGA	18	0.000179297
GGAGCGAT	18	0.000179297
TGTGTCA	18	0.000179297
AATGTTGA	18	0.000179297
GTTCAAT	18	0.000179297
TATCAAT	18	0.000179297
TTGGAGGA	18	0.000179297
ACTTGAT	18	0.000179297
GGGCAGAT	18	0.000179297
TGAAGTCA	18	0.000179297
CTGGGGAT	18	0.000179297
AAGGTGG	18	0.000179297
GAAGTGAT	18	0.000179297
ATAGGAGG	18	0.000179297
TGTAGCG	18	0.000179297
GTGGACG	18	0.000179297
ATGGATG	18	0.000179297
ACGGAGAT	18	0.000179297
TGTCGATT	18	0.000179297
GATTGCAT	18	0.000179297
TTGCGTTG	18	0.000179297
GCGGTTG	18	0.000179297
AGGGTCG	18	0.000179297
TCGAGTTG	18	0.000179297
GAAGCGAT	18	0.000179297
CCGTGAT	18	0.000179297
ATGTTTG	18	0.000179297
GAATGTTG	18	0.000179297
GGGCCGAT	18	0.000179297
GATGCGAT	18	0.000179297
GTAGGAGG	18	0.000179297
ACTGTGAT	18	0.000179297
AAAGTCG	18	0.000179297
GCGAGTTG	18	0.000179297
AACAGTTG	18	0.000179297
AGATGTCG	18	0.000179297
AATGGTGG	18	0.000179297
TTTGGGGG	18	0.000179297
AGTCGGAT	18	0.000179297
ACGAGTTG	18	0.000179297
CAAGTTG	18	0.000179297
TCGACGAT	18	0.000179297
GTTGCAT	18	0.000179297
AGTCGTAT	18	0.000179297
AAGAGGAT	17	0.000169336
GTGATTGA	17	0.000169336
ATTGTTGA	17	0.000169336
AGGATTGA	17	0.000169336
AGGCAGAT	17	0.000169336
TGGTTAAT	17	0.000169336
GCGGTGAT	17	0.000169336
AGTATGAC	17	0.000169336
TGTTGTAT	17	0.000169336
AAACCGAT	17	0.000169336
TGGTGGA	17	0.000169336
TGATGTAT	17	0.000169336
TAAGATTG	17	0.000169336
ACGACGAT	17	0.000169336
TGTTGCAT	17	0.000169336
TATTGTAT	17	0.000169336
GTGGTTGA	17	0.000169336
TCGGATTG	17	0.000169336
TGGAGAAT	17	0.000169336
AATGTCG	17	0.000169336
GTTTGAAT	17	0.000169336
ATGGAGGA	17	0.000169336
CGGAGAT	17	0.000169336
AATTGTTG	17	0.000169336
TCGTAGAT	17	0.000169336
AGACCGAT	17	0.000169336
AAGGATCG	17	0.000169336
GAACAGAT	17	0.000169336
ATTGTGAT	17	0.000169336
GGATGATT	17	0.000169336
TGGATCG	17	0.000169336
CGAGTTG	17	0.000169336
AATGGTCG	17	0.000169336
TCTGATTG	17	0.000169336
TTAGATTG	17	0.000169336
GTGGAGGA	17	0.000169336
TTAGGTGG	17	0.000169336
TACGGAGG	17	0.000169336
ATTGTCA	17	0.000169336
AAATGTCG	17	0.000169336
AAGATTG	17	0.000169336
ATGAATCG	17	0.000169336
GTACGTTG	17	0.000169336
TATGTTCG	17	0.000169336
ATCAGAT	17	0.000169336
TTTGTTGA	17	0.000169336
TTAGGAGG	17	0.000169336
TTTGTCA	17	0.000169336
TTTGTTCG	17	0.000169336
GTATGGAT	17	0.000169336
AGAGTTGA	17	0.000169336
TTCAGTTG	17	0.000169336
AGCTGTTG	17	0.000169336
GCATCGAT	17	0.000169336
TCAGTGAT	17	0.000169336
CATTCGAT	17	0.000169336
GAGGAGAT	16	0.000159375
ACGAAGAT	16	0.000159375
GTTAAGAT	16	0.000159375
CGTTTGAT	16	0.000159375
GGAGAGAT	16	0.000159375
AACGTTG	16	0.000159375
GACGATTG	16	0.000159375
TTGGTCA	16	0.000159375
GGTTGAAT	16	0.000159375
TTGGTAG	16	0.000159375
GTGAAGAT	16	0.000159375
TGTATTG	16	0.000159375
GTTTAGAT	16	0.000159375
CTGCTGAT	16	0.000159375
AGGTTGA	16	0.000159375
TATGGTGG	16	0.000159375
GAATGTCA	16	0.000159375
TGCGTTGA	16	0.000159375
AAGAAGAT	16	0.000159375
GTGGATG	16	0.000159375
TTGGGGC	16	0.000159375
TATGATCG	16	0.000159375
TGAGTATG	16	0.000159375
GTGCAGAT	16	0.000159375
TATTGTCG	16	0.000159375
GGTGATT	16	0.000159375
AGAAGTCG	16	0.000159375
CTGGTGAT	16	0.000159375
TCAGTTG	16	0.000159375
GACGGTTG	16	0.000159375
TGCTCGAT	16	0.000159375
TGTAGTGG	16	0.000159375
CTTGTTG	16	0.000159375
ATGGATCG	16	0.000159375
ATTGATCG	16	0.000159375
ATTGTCG	16	0.000159375
TTAAATTG	16	0.000159375
GTCGGAT	16	0.000159375
TGAAGTGG	16	0.000159375
AGTTGACT	16	0.000159375
ACTGTTCG	16	0.000159375
GTGTGTCG	16	0.000159375
AGGGGAT	16	0.000159375
CTATGTTG	16	0.000159375
TGTAGTCG	16	0.000159375
TTTGTCG	16	0.000159375
TTTTGTCG	16	0.000159375
ACGGATTG	16	0.000159375
TAAGTCG	16	0.000159375
GATGTCGA	16	0.000159375
AGTGATTG	16	0.000159375
ATTGATTG	16	0.000159375
TACGTTCG	16	0.000159375
AGGAGTTG	16	0.000159375
TAGGAGGA	16	0.000159375
GGCCCGAT	16	0.000159375
GATTGTTG	16	0.000159375
TTTGGACG	16	0.000159375
TTGAGTGG	16	0.000159375
ACGAGTGG	16	0.000159375
GAAGTCG	16	0.000159375
GGGAGGAC	16	0.000159375
ACCGTTG	16	0.000159375
TGTCCGAT	16	0.000159375
CGTGGAT	15	0.000149414
AGAACAAT	15	0.000149414
TAAGAGAT	15	0.000149414
GCGATGAT	15	0.000149414
CTGGAGAT	15	0.000149414
TTAAGAT	15	0.000149414
TAAATGAT	15	0.000149414
GTTGATA	15	0.000149414
TGAATTGA	15	0.000149414
TGAACAAT	15	0.000149414
AATATGAT	15	0.000149414
GTTAAAT	15	0.000149414
GGGCTGAT	15	0.000149414
TAACTGAT	15	0.000149414
TTTTCAAT	15	0.000149414
AAGTCAAT	15	0.000149414
TGTAATTG	15	0.000149414
TTGGGGAT	15	0.000149414
TCGGAGAT	15	0.000149414
CCTTGAT	15	0.000149414
TTTCCGAT	15	0.000149414
CCGGAGAT	15	0.000149414
GCGGAGAT	15	0.000149414
TTGGTTA	15	0.000149414
GTATGATG	15	0.000149414
GTAGTCG	15	0.000149414
TGAAGTAT	15	0.000149414
GGCCGAT	15	0.000149414
GGTGCAT	15	0.000149414
AGGGAGAT	15	0.000149414
GTAGATTG	15	0.000149414
GGTGCAAT	15	0.000149414
CGAAGAT	15	0.000149414
TAGGGGAT	15	0.000149414
CGTTGGAC	15	0.000149414
GAGGTCG	15	0.000149414
TGTTCGA	15	0.000149414
TCGGAGG	15	0.000149414
GATAGAT	15	0.000149414
AATGGGCG	15	0.000149414
AGGATCGA	15	0.000149414
GTGAGTGG	15	0.000149414
ATCGGAGG	15	0.000149414
ACGATTG	15	0.000149414
TGGGTCG	15	0.000149414
TAAGGTCG	15	0.000149414
TTAAGTCG	15	0.000149414
TAATGTCG	15	0.000149414
AGGATCG	15	0.000149414
TGTGTATG	15	0.000149414
TGGGGGA	15	0.000149414
CAATGAT	15	0.000149414
AATTGTCG	15	0.000149414
ATCGTTG	15	0.000149414
TTAGATCG	15	0.000149414
AGTTGAGT	15	0.000149414
AGGGTGG	15	0.000149414
AGCGATTG	15	0.000149414
TCTTGAT	15	0.000149414
ATGGCCG	15	0.000149414
TCTTTGAT	15	0.000149414
TACGATTG	15	0.000149414
TAGGTCG	15	0.000149414
TCTGGTTG	15	0.000149414
ATCGGTTG	15	0.000149414
TTGGGTCG	15	0.000149414
GGCGGTTG	15	0.000149414
ATAGGTCG	15	0.000149414
GGGTTGA	15	0.000149414
ATGCGTCG	15	0.000149414
CTGGGTTG	15	0.000149414
AGTGTCG	15	0.000149414
TTCGGGGG	15	0.000149414
GAACCGAT	15	0.000149414
TCATGTTG	15	0.000149414
ACAGTTG	15	0.000149414
ATAGCGAT	15	0.000149414
TGTTTCG	15	0.000149414
GTAGGTGG	15	0.000149414
ACGGGCG	15	0.000149414
ATTAGTCG	15	0.000149414
GCGTTTG	15	0.000149414
CTGATTG	15	0.000149414
TGTGGGG	15	0.000149414
AAGATCG	15	0.000149414
TGCCGTTG	15	0.000149414
CTAGTGAT	15	0.000149414
TAATGGAT	14	0.000139453
TCGATGAT	14	0.000139453
CAGGAGAT	14	0.000139453
CATTGTAT	14	0.000139453
TTTAGAT	14	0.000139453
TGATTGAC	14	0.000139453
ACGGTGAT	14	0.000139453
TATGAGAT	14	0.000139453
TATAGAT	14	0.000139453
TGCTAGAT	14	0.000139453
GTATGAC	14	0.000139453
AGACTGAT	14	0.000139453
AATCAAT	14	0.000139453
GTATGTCA	14	0.000139453
CAGGTGAT	14	0.000139453
AAGTTGAA	14	0.000139453
GAAATGAT	14	0.000139453
CGTGTGAT	14	0.000139453
TTGTTTG	14	0.000139453
TGATCGA	14	0.000139453
GGGATTGA	14	0.000139453
TAATAGAT	14	0.000139453
TTGAGTCG	14	0.000139453
TGAGTGCG	14	0.000139453
TTGTTCG	14	0.000139453
ATAAAGAT	14	0.000139453
GTGTCAAT	14	0.000139453
GGATTTG	14	0.000139453
AGAGGAGG	14	0.000139453
GTTGACT	14	0.000139453
AGATCGA	14	0.000139453
AAGAGTGG	14	0.000139453
TAGATTGA	14	0.000139453
GGGTGGA	14	0.000139453
TGGACAAT	14	0.000139453
CGAACGAT	14	0.000139453
ATGAATTG	14	0.000139453
TCATCGAT	14	0.000139453
AAGGGGG	14	0.000139453
TGTGTCG	14	0.000139453
CGAGGTTG	14	0.000139453
TCGGGGG	14	0.000139453
GGATTGA	14	0.000139453
TGGGGGAA	14	0.000139453
TGATGCG	14	0.000139453
GTTTTGAT	14	0.000139453
TGAGTCA	14	0.000139453
TAACGTCG	14	0.000139453
CTAAGTTG	14	0.000139453
TTTGACG	14	0.000139453
CTGGCGAT	14	0.000139453
AGTCATAT	14	0.000139453
GGTGTAT	14	0.000139453
ACGGCGAT	14	0.000139453
TAGTGTGG	14	0.000139453
AGTGTGG	14	0.000139453
GTACGTCG	14	0.000139453
AGAGTTCG	14	0.000139453
GACGTTGA	14	0.000139453
TTCGGAGG	14	0.000139453
ACTGGAGG	14	0.000139453
GATTAGAT	14	0.000139453
TTGCTTG	14	0.000139453
CATACGAT	14	0.000139453
ACTTGTTG	14	0.000139453
GAAACGAT	14	0.000139453
AGTTGTTG	14	0.000139453
GATCGAAT	14	0.000139453
TGTTGGA	14	0.000139453
AGTGGTCG	14	0.000139453
TTGCGTCG	14	0.000139453
ACGGGGG	14	0.000139453
GTGGGTCG	14	0.000139453
TGTCTGAT	14	0.000139453
TCACGTTG	14	0.000139453
TAGCGTGG	14	0.000139453
AGCGTTGA	14	0.000139453
CATCGAT	14	0.000139453
AATCGATT	14	0.000139453
TAGGGTGG	14	0.000139453
CAGAGTTG	14	0.000139453
GAGATTG	14	0.000139453
GTGTCGA	14	0.000139453
ATGGGTGG	14	0.000139453
ATTCGTTG	14	0.000139453
AATAGTCG	14	0.000139453
ATTACGAT	14	0.000139453
ACTGATTG	14	0.000139453
CTAGCGAT	14	0.000139453
TCTGTGAT	14	0.000139453
ATGCGTGG	14	0.000139453
AAAGCGAT	14	0.000139453
GGCGTGAT	14	0.000139453
TGATGTGG	14	0.000139453
AGAGGAT	13	0.000129492
TAAAAGAT	13	0.000129492
TGTTAAT	13	0.000129492
GGAGGGAT	13	0.000129492
TCGAAGAT	13	0.000129492
CATTTGAT	13	0.000129492
TGGTTGA	13	0.000129492
GTCTGAT	13	0.000129492
ATTATGAT	13	0.000129492
AGTTGAA	13	0.000129492
AGTACAAT	13	0.000129492
CTGAGAT	13	0.000129492
ATACAGAT	13	0.000129492
GTAAGGAT	13	0.000129492
TGCGTCG	13	0.000129492
TTTGGTCG	13	0.000129492
ATGAGTCG	13	0.000129492
TTGTTCGA	13	0.000129492
TGAGCGA	13	0.000129492
TTGCGAT	13	0.000129492
GATGGAGG	13	0.000129492
TTATCAAT	13	0.000129492
AACGGAGG	13	0.000129492
AAGCAGAT	13	0.000129492
ATAGTCG	13	0.000129492
GTGTTGAC	13	0.000129492
AGGGCGAT	13	0.000129492
GGTATGAC	13	0.000129492
GGAGGAC	13	0.000129492
ACTTTGAT	13	0.000129492
CTGCGAT	13	0.000129492
TGGGGCG	13	0.000129492
TAGTGGAC	13	0.000129492
GTTGGTGG	13	0.000129492
TTTAGTCG	13	0.000129492
AGGAGGA	13	0.000129492
TGATGCAT	13	0.000129492
CTAGTTG	13	0.000129492
AGTGTCA	13	0.000129492
ATGATCGA	13	0.000129492
AGTCCGAT	13	0.000129492
AGTGTTCG	13	0.000129492
GGTATAAT	13	0.000129492
TAGGACG	13	0.000129492
GGCAGAT	13	0.000129492
GAACGTTG	13	0.000129492
GAGAGTCG	13	0.000129492
TTGTTGAC	13	0.000129492
GTGGGGAT	13	0.000129492
ATTGGTCG	13	0.000129492
TGGGTTGA	13	0.000129492
AGAGGTCG	13	0.000129492
ACGGTGG	13	0.000129492
CGGTGGAC	13	0.000129492
TGATGGA	13	0.000129492
TATTAAT	13	0.000129492
TGAAGTCG	13	0.000129492
AGTATTG	13	0.000129492
AGTGTTGA	13	0.000129492
AGTTATAT	13	0.000129492
AAGTTCG	13	0.000129492
AGCGTCG	13	0.000129492
TTAAGTGG	13	0.000129492
AGTTGATC	13	0.000129492
GAAGGTGG	13	0.000129492
ATTGTTTG	13	0.000129492
CTACGTTG	13	0.000129492
CAATCGAT	13	0.000129492
GATTGTCG	13	0.000129492
AACGGTGG	13	0.000129492
TATCGAAT	13	0.000129492
TTCTGTTG	13	0.000129492
TAGAGTGG	13	0.000129492
GTTTGGAT	13	0.000129492
TGCCCGAT	13	0.000129492
TTTGGATG	13	0.000129492
TGGTTCG	13	0.000129492
TGTGGTCG	13	0.000129492
TGAGGTCG	13	0.000129492
CATGGTTG	13	0.000129492
GATGGTCG	13	0.000129492
ATGTGTCG	13	0.000129492
AGCTGTCG	13	0.000129492
GTACAAT	13	0.000129492
GGTTCAAT	13	0.000129492
TAGGCCG	13	0.000129492
TAAGGAGG	13	0.000129492
TTGATTTG	13	0.000129492
GTTGTGAT	13	0.000129492
GCGCGTTG	13	0.000129492
CTTAGTTG	13	0.000129492
GGTACAAT	13	0.000129492
TAGGGCG	13	0.000129492
GATCATAT	13	0.000129492
ATAGTTTG	13	0.000129492
CAGTAGAT	13	0.000129492
GCGATCG	13	0.000129492
TGTGAGCG	13	0.000129492
CAGATTGA	13	0.000129492
CTGTAGAT	13	0.000129492
TACAGTCG	13	0.000129492
ATTGGACG	13	0.000129492
CGTGCGAT	13	0.000129492
AATCGCAT	13	0.000129492
GTTGGAGG	13	0.000129492
GACCTGAT	13	0.000129492
GTTGGACG	13	0.000129492
ACAGGTGG	13	0.000129492
CAAGTGAT	13	0.000129492
ACGCGTGG	13	0.000129492
ATGAAGAT	12	0.000119531
CAAGGAT	12	0.000119531
CAGAGAT	12	0.000119531
TTGACAAT	12	0.000119531
ATAACGAT	12	0.000119531
AAATCAAT	12	0.000119531
TTGCCAAT	12	0.000119531
GGATTAAT	12	0.000119531
AAAATGAT	12	0.000119531
GTTATAT	12	0.000119531
AGATTGAC	12	0.000119531
CTTCGAT	12	0.000119531
TTATAGAT	12	0.000119531
ATGGTTGA	12	0.000119531
AGTGAGAT	12	0.000119531
GGTAATGA	12	0.000119531
AAGTTGAC	12	0.000119531
GGGGTGG	12	0.000119531
TGCGGAT	12	0.000119531
AGTCGAAT	12	0.000119531
AGGTATG	12	0.000119531
CGAGCGAT	12	0.000119531
AAGGAGGA	12	0.000119531
TTGTACG	12	0.000119531
ATGAGCG	12	0.000119531
AGGATGG	12	0.000119531
GTTGATG	12	0.000119531
AGATTGAA	12	0.000119531
AAAGTTGA	12	0.000119531
TATGTATG	12	0.000119531
TAAGTCA	12	0.000119531
TTCATGAT	12	0.000119531
CCTTTGAT	12	0.000119531
GGTCAAT	12	0.000119531
CGGCGGAT	12	0.000119531
TGGATGCG	12	0.000119531
CGGGGGAC	12	0.000119531
TCGGTGAT	12	0.000119531
ACGTTGA	12	0.000119531
GTGTTAA	12	0.000119531
CGCTTGAT	12	0.000119531
TGTGCAAT	12	0.000119531
GTGTTTG	12	0.000119531
TTTCGATT	12	0.000119531
TGATGTTA	12	0.000119531
GAGGACG	12	0.000119531
TATGGACG	12	0.000119531
TGATTTAT	12	0.000119531
GTAGTTGA	12	0.000119531
GAGGGCG	12	0.000119531
ACGTGGAT	12	0.000119531
ATGGTATG	12	0.000119531
GATGTGAT	12	0.000119531
GTGGGGGA	12	0.000119531
GGATTGAA	12	0.000119531
TATCCGAT	12	0.000119531
TTCACGAT	12	0.000119531
AGGGGCAT	12	0.000119531
AGGTCAAT	12	0.000119531
CGGTGAT	12	0.000119531
TGGAGCGA	12	0.000119531
TCGTCGAT	12	0.000119531
TGGGTGG	12	0.000119531
GCGGGGG	12	0.000119531
TAAAGTCG	12	0.000119531
TAAATCG	12	0.000119531
TTGTTCA	12	0.000119531
GTTAATT	12	0.000119531
TAATGTCA	12	0.000119531
TGGAGGAA	12	0.000119531
GTGGTGGA	12	0.000119531
TGCGTATG	12	0.000119531
AAGAGTTA	12	0.000119531
TGTAATCG	12	0.000119531
CGATTAAT	12	0.000119531
GCAAGTCG	12	0.000119531
AGTTACAT	12	0.000119531
AATCGTAT	12	0.000119531
GTGAATTG	12	0.000119531
AACGATCG	12	0.000119531
AAGTGTGG	12	0.000119531
ATCAGTTG	12	0.000119531
GGTTACAT	12	0.000119531
ATGATTCG	12	0.000119531
ACACGTTG	12	0.000119531
AACGTCG	12	0.000119531
TAGGATG	12	0.000119531
CGATCGAT	12	0.000119531
AAAGGTCG	12	0.000119531
TCCGGTTG	12	0.000119531
GGGATCG	12	0.000119531
TTATGTCG	12	0.000119531
CCGTTGAT	12	0.000119531
CTGCGTTG	12	0.000119531
TGGGTGA	12	0.000119531
TGTAAGTG	12	0.000119531
TTAAGTCA	12	0.000119531
TTTTTCG	12	0.000119531
TTAGTGG	12	0.000119531
TTGTGCG	12	0.000119531
ATCATGAT	12	0.000119531
TAGTGAAT	12	0.000119531
TTCGATTG	12	0.000119531
GTTTGAGT	12	0.000119531
TGTGGTGG	12	0.000119531
TTTGATCG	12	0.000119531
TCGTGTGG	12	0.000119531
GGTGGAC	12	0.000119531
TACCGTTG	12	0.000119531
CCTGTTG	12	0.000119531
CATAGTTG	12	0.000119531
TTCAGTCG	12	0.000119531
GATCGATT	12	0.000119531
AAGAGTCG	12	0.000119531
GCTGTCG	12	0.000119531
AACGTTCG	12	0.000119531
GCTTCGAT	12	0.000119531
GAGTGTGG	12	0.000119531
GTAAGTCG	12	0.000119531
TGGTAAT	11	0.00010957
TAATTGA	11	0.00010957
TTGAATG	11	0.00010957
TAAAGAT	11	0.00010957
TGCATGAT	11	0.00010957
AGGAGAAT	11	0.00010957
ATGGTAG	11	0.00010957
TGTGTTA	11	0.00010957
TTGAGTAG	11	0.00010957
AGTAAGAC	11	0.00010957
ATAGGTGG	11	0.00010957
GGGTGGAA	11	0.00010957
CTATCGAT	11	0.00010957
CGAGTTGA	11	0.00010957
TTGTTAA	11	0.00010957
AGTAATTG	11	0.00010957
AGAGCAAT	11	0.00010957
AGGAGGAC	11	0.00010957
TAGTATG	11	0.00010957
GGTGGAAT	11	0.00010957
TAGGTTA	11	0.00010957
TAATTCG	11	0.00010957
AGTTGATG	11	0.00010957
TGAGGGG	11	0.00010957
GACTTGAT	11	0.00010957
ATGAGTCA	11	0.00010957
ATGTATGA	11	0.00010957
AGGATTTG	11	0.00010957
CATGTGAT	11	0.00010957
GAAATCGA	11	0.00010957
TGCATTG	11	0.00010957
CAGCGGAT	11	0.00010957
GTGAGGAT	11	0.00010957
TGGTGCAT	11	0.00010957
GGTATGA	11	0.00010957
GAAATTG	11	0.00010957
TTGATCGA	11	0.00010957
TGTTGACG	11	0.00010957
TTGGCCG	11	0.00010957
GTTTAAT	11	0.00010957
ATAGATTG	11	0.00010957
AGAGTCG	11	0.00010957
TTAATTG	11	0.00010957
ATGAGTGA	11	0.00010957
ACGTCAAT	11	0.00010957
TGGGTAAT	11	0.00010957
TCATGAT	11	0.00010957
ATTGGGGG	11	0.00010957
AATCGTTG	11	0.00010957
TCGCCGAT	11	0.00010957
GGAAGTTG	11	0.00010957
GACCGAT	11	0.00010957
GCAGATTG	11	0.00010957
AACGATTG	11	0.00010957
GTGGAGCG	11	0.00010957
CAGAAGAT	11	0.00010957
GGGGGTAT	11	0.00010957
CTTCAGAT	11	0.00010957
AAAGGAGG	11	0.00010957
CTATGAT	11	0.00010957
GGGGAGAT	11	0.00010957
AGTGGAGG	11	0.00010957
TTAAGTAG	11	0.00010957
TCTTCGAT	11	0.00010957
TGTTAGCG	11	0.00010957
TGTTGTCG	11	0.00010957
TTGTGTCG	11	0.00010957
TAGTGTCG	11	0.00010957
TGTGTTTG	11	0.00010957
GAAAGTCG	11	0.00010957
TATAGTCG	11	0.00010957
ATGTGTCA	11	0.00010957
TGTGGGGA	11	0.00010957
GCGTGTTG	11	0.00010957
TTGTGTCA	11	0.00010957
GAGAGTGG	11	0.00010957
TGAGAGG	11	0.00010957
TCGATCG	11	0.00010957
GTATGTCG	11	0.00010957
GAAGTTCG	11	0.00010957
AGGAGGAA	11	0.00010957
GCAGGTTG	11	0.00010957
TTTGTGG	11	0.00010957
GGTGTTGA	11	0.00010957
ATCGTCG	11	0.00010957
GGTTGAC	11	0.00010957
TGTATTGA	11	0.00010957
GAAGATTG	11	0.00010957
TATCGGAT	11	0.00010957
TAATCGA	11	0.00010957
GTTGTTGA	11	0.00010957
GATAGTCG	11	0.00010957
AACCGAT	11	0.00010957
GGCCTGAT	11	0.00010957
GGAGTGG	11	0.00010957
TATGACG	11	0.00010957
GTTGGGCG	11	0.00010957
ATAGTCGA	11	0.00010957
ATGTTGAA	11	0.00010957
TTGAGACG	11	0.00010957
CGCGGGAT	11	0.00010957
CGACGAT	11	0.00010957
GGGAGGAA	11	0.00010957
GCGCCGAT	11	0.00010957
CGCGGAT	11	0.00010957
ACGCCGAT	11	0.00010957
TCAGTGG	11	0.00010957
TTGGTTCG	11	0.00010957
TATGGTCG	11	0.00010957
TAGGTCGA	11	0.00010957
CTAGGTTG	11	0.00010957
ACTGGTTG	11	0.00010957
TTGGTATG	11	0.00010957
GCGTGTCG	11	0.00010957
TGACGTCG	11	0.00010957
TCGTGTTG	11	0.00010957
TTGGTGCG	11	0.00010957
TGTGTGCG	11	0.00010957
TAAGTTCG	11	0.00010957
ATTGGGCG	11	0.00010957
TCGCGTTG	11	0.00010957
CTGATTGA	11	0.00010957
AATGGGGG	11	0.00010957
GTATGAGT	11	0.00010957
TTCGGTGG	11	0.00010957
TCCCGTTG	11	0.00010957
AACGTTTG	11	0.00010957
CGCGTGAT	11	0.00010957
GCGTTCG	11	0.00010957
AGTAGTCG	11	0.00010957
ACGCGTTG	11	0.00010957
GCATGTTG	11	0.00010957
CATCGTAT	11	0.00010957
TATTGCAT	11	0.00010957
ACAAGTCG	11	0.00010957
AACAGTCG	11	0.00010957
GACGTTCG	11	0.00010957
GAACGTCG	11	0.00010957
TCTAGTTG	11	0.00010957
TAGAGCG	11	0.00010957
GTCAGTCG	11	0.00010957
CGTATGAT	10	9.96095e-05
ATGTGGAA	10	9.96095e-05
TGATTAA	10	9.96095e-05
GATTAAT	10	9.96095e-05
ATGGGGC	10	9.96095e-05
AAGATTGA	10	9.96095e-05
TTATGGAT	10	9.96095e-05
AGGAGTAT	10	9.96095e-05
TTAAAGAT	10	9.96095e-05
CAGGCGAT	10	9.96095e-05
ATGGGGAT	10	9.96095e-05
CGAGAGAT	10	9.96095e-05
TTATCGA	10	9.96095e-05
TGTGAGG	10	9.96095e-05
AAGTATGA	10	9.96095e-05
GGTTGAGT	10	9.96095e-05
GTTGTATT	10	9.96095e-05
TTGAGCG	10	9.96095e-05
TGCTTGAC	10	9.96095e-05
CTGAAGAT	10	9.96095e-05
GAGGGGGA	10	9.96095e-05
CGCTGGAT	10	9.96095e-05
TGGTTGAA	10	9.96095e-05
TGGGGTAT	10	9.96095e-05
TTAGGATG	10	9.96095e-05
TGATTGAA	10	9.96095e-05
GATGTTGA	10	9.96095e-05
TTAGTCA	10	9.96095e-05
GTGTGCG	10	9.96095e-05
ATGGAATG	10	9.96095e-05
TAGGTAG	10	9.96095e-05
TATCGATT	10	9.96095e-05
GGCGGAT	10	9.96095e-05
TACTGAT	10	9.96095e-05
TACATGAT	10	9.96095e-05
TCGGCGAT	10	9.96095e-05
TACGCGAT	10	9.96095e-05
AGAGTGG	10	9.96095e-05
AGGATGCG	10	9.96095e-05
TTTTGATT	10	9.96095e-05
TTGGTCGA	10	9.96095e-05
AAGGTCG	10	9.96095e-05
GTATGATA	10	9.96095e-05
AAGGATG	10	9.96095e-05
TAGGTAAT	10	9.96095e-05
TGAGTGGA	10	9.96095e-05
AATGGTCA	10	9.96095e-05
GTGTGTGG	10	9.96095e-05
GAAAGTCA	10	9.96095e-05
AGAAGAAT	10	9.96095e-05
TGTTGGAA	10	9.96095e-05
TTAGTACG	10	9.96095e-05
GGGTTAAT	10	9.96095e-05
AAGGTTA	10	9.96095e-05
AAAGGTGG	10	9.96095e-05
GGAGTGCG	10	9.96095e-05
GTGCAAT	10	9.96095e-05
CTTGCGAT	10	9.96095e-05
TCTGGGCG	10	9.96095e-05
AATCGTCG	10	9.96095e-05
TGTTGAAT	10	9.96095e-05
CGTACGAT	10	9.96095e-05
GTATTGAC	10	9.96095e-05
CGTGTTG	10	9.96095e-05
TCTGGTCG	10	9.96095e-05
TAGGTTCG	10	9.96095e-05
CTTGGTTG	10	9.96095e-05
TTCGGTTG	10	9.96095e-05
TGTGATCG	10	9.96095e-05
AACGGTCG	10	9.96095e-05
TGAGTTAA	10	9.96095e-05
GAAATTGA	10	9.96095e-05
TGAAGTAG	10	9.96095e-05
GGTTGATG	10	9.96095e-05
TTCTGTCG	10	9.96095e-05
GAGTGTCG	10	9.96095e-05
GTTGATTG	10	9.96095e-05
TAGATCG	10	9.96095e-05
AAGGGGGA	10	9.96095e-05
AGGGTAG	10	9.96095e-05
TGTTATG	10	9.96095e-05
GGATACG	10	9.96095e-05
TGAATTCG	10	9.96095e-05
TTAGGACG	10	9.96095e-05
ATATGTCG	10	9.96095e-05
AGAAGTCA	10	9.96095e-05
GAAATCG	10	9.96095e-05
GAGATTGA	10	9.96095e-05
ATTGGGGC	10	9.96095e-05
GTGATCG	10	9.96095e-05
GCGTTGG	10	9.96095e-05
TTTCAAT	10	9.96095e-05
AGTAGATT	10	9.96095e-05
CTACGAT	10	9.96095e-05
GCAAGTTG	10	9.96095e-05
TGTTTGAC	10	9.96095e-05
TCAGGAGG	10	9.96095e-05
AATGATTG	10	9.96095e-05
TTAGGCCG	10	9.96095e-05
GGGATTTG	10	9.96095e-05
AAGCGTGG	10	9.96095e-05
ACCAGTTG	10	9.96095e-05
TGTGCCG	10	9.96095e-05
AAGGTGGA	10	9.96095e-05
TCTGCGAT	10	9.96095e-05
GCTACGAT	10	9.96095e-05
CAAGCGAT	10	9.96095e-05
AGGTAAGA	10	9.96095e-05
CATCGGAT	10	9.96095e-05
GCTTGTTG	10	9.96095e-05
TAAGTGG	10	9.96095e-05
GGATGTTG	10	9.96095e-05
TTTGGCCG	10	9.96095e-05
ACAGATTG	10	9.96095e-05
TAGCGTCA	10	9.96095e-05
AGTATGA	10	9.96095e-05
TGAAATCG	10	9.96095e-05
ACAGCGAT	10	9.96095e-05
CTGGTTG	10	9.96095e-05
TGCGGTTG	10	9.96095e-05
GTTGGTCG	10	9.96095e-05
CTGGTTGA	10	9.96095e-05
GGTCTGAT	10	9.96095e-05
AACGGTTG	10	9.96095e-05
GGAGGTCG	10	9.96095e-05
CTGGTGG	10	9.96095e-05
ATGGTTCG	10	9.96095e-05
CGATGTTG	10	9.96095e-05
TTTTTGA	10	9.96095e-05
GAAGTCA	10	9.96095e-05
CGTCAGAT	10	9.96095e-05
TGGAGTTG	10	9.96095e-05
CGATCAAT	10	9.96095e-05
TGCAGTCG	10	9.96095e-05
AGGTTCG	10	9.96095e-05
TAGTGCG	10	9.96095e-05
AAGGGCG	10	9.96095e-05
GTGAGTCG	10	9.96095e-05
TGAGAGCG	10	9.96095e-05
TGTCGTAT	10	9.96095e-05
GTATGACT	10	9.96095e-05
TACTGTCA	10	9.96095e-05
ATGGCTTG	10	9.96095e-05
GAACTGAT	10	9.96095e-05
CCAAGTTG	10	9.96095e-05
AGGTGGAA	10	9.96095e-05
CATGCGAT	10	9.96095e-05
CAGATTG	10	9.96095e-05
ACGTGTGG	10	9.96095e-05
CCAGTTG	10	9.96095e-05
TGTAAGCG	10	9.96095e-05
GTTCGGAT	10	9.96095e-05
GATGATTG	10	9.96095e-05
TTCGATCG	10	9.96095e-05
GGAAGTCG	10	9.96095e-05
GATGGGGG	10	9.96095e-05
TCTTGTTG	10	9.96095e-05
GGATGCAT	10	9.96095e-05
TAACAGAT	10	9.96095e-05
ACTCGTTG	10	9.96095e-05
TCGTGAT	10	9.96095e-05
GAGGGTGG	10	9.96095e-05
GGGAGCG	10	9.96095e-05
GTTCGTAT	10	9.96095e-05
ACAACGAT	10	9.96095e-05
ACTGCGAT	10	9.96095e-05
TACCGTCG	10	9.96095e-05
CTACTGAT	10	9.96095e-05
ATTCAGAT	10	9.96095e-05
CGAGTGG	10	9.96095e-05
ATGGGACG	10	9.96095e-05
TACCCGAT	10	9.96095e-05
TATTTAAT	9	8.96486e-05
TTGGGTG	9	8.96486e-05
GGAAGAAT	9	8.96486e-05
TTTAAGAT	9	8.96486e-05
GTGGAAG	9	8.96486e-05
GGAGCAAT	9	8.96486e-05
TGAGAATG	9	8.96486e-05
TGGGCAAT	9	8.96486e-05
TATGTTA	9	8.96486e-05
TTATGTCA	9	8.96486e-05
GTTTGATA	9	8.96486e-05
TTGGATGA	9	8.96486e-05
AGAAGTAT	9	8.96486e-05
TTACAGAT	9	8.96486e-05
AAGGGGAT	9	8.96486e-05
GGAGCAT	9	8.96486e-05
GTCGATT	9	8.96486e-05
TTGGAAG	9	8.96486e-05
ATGGAAG	9	8.96486e-05
GAGGAGGA	9	8.96486e-05
TTGTGGAC	9	8.96486e-05
ATGACAAT	9	8.96486e-05
GTGTTCG	9	8.96486e-05
GTGAGAAT	9	8.96486e-05
ATGCGAGG	9	8.96486e-05
GGAGATTG	9	8.96486e-05
TGACGATT	9	8.96486e-05
TAGAGGAC	9	8.96486e-05
AGCCGAT	9	8.96486e-05
CTAACGAT	9	8.96486e-05
GGGGTGAC	9	8.96486e-05
GTTAGGAT	9	8.96486e-05
AGGGGGAA	9	8.96486e-05
AGTTGAC	9	8.96486e-05
TCTACGAT	9	8.96486e-05
CATATGAT	9	8.96486e-05
ATGGAGCG	9	8.96486e-05
CTAATGAT	9	8.96486e-05
AGACGTCG	9	8.96486e-05
GTCGGTTG	9	8.96486e-05
ACCGGTTG	9	8.96486e-05
AGGTCGA	9	8.96486e-05
TATTGAA	9	8.96486e-05
TAAGATCG	9	8.96486e-05
GGTGTTG	9	8.96486e-05
TAGTGTCA	9	8.96486e-05
TGAAGCG	9	8.96486e-05
TATTGAAT	9	8.96486e-05
GTAGATT	9	8.96486e-05
TGAGGGA	9	8.96486e-05
TGTCGAAT	9	8.96486e-05
AGTATTGA	9	8.96486e-05
GAGAGAT	9	8.96486e-05
GGTTGATA	9	8.96486e-05
TTGCATTG	9	8.96486e-05
TATGGGCG	9	8.96486e-05
TGATTTG	9	8.96486e-05
GGCTAGAT	9	8.96486e-05
TAGGTAAG	9	8.96486e-05
AAACAGAT	9	8.96486e-05
TGAGATG	9	8.96486e-05
TGCCTGAT	9	8.96486e-05
CTTTGGAT	9	8.96486e-05
TGGGTGAC	9	8.96486e-05
TGTGTGGA	9	8.96486e-05
GAGTTGAA	9	8.96486e-05
TCGTTAAT	9	8.96486e-05
GAAGGGGG	9	8.96486e-05
GGTTATAT	9	8.96486e-05
ATGTGAGG	9	8.96486e-05
GTGCGTCG	9	8.96486e-05
ACGTTAAT	9	8.96486e-05
TCACGAT	9	8.96486e-05
ACGGATG	9	8.96486e-05
GTGATCA	9	8.96486e-05
TTGGCAAT	9	8.96486e-05
TGGTATG	9	8.96486e-05
CATAGTCG	9	8.96486e-05
TGGCGCAT	9	8.96486e-05
ACGTGTTG	9	8.96486e-05
AAGAATTG	9	8.96486e-05
CTGGGGC	9	8.96486e-05
TAGTTGAA	9	8.96486e-05
GGGAGGA	9	8.96486e-05
TCGAGTCG	9	8.96486e-05
TTGGACGA	9	8.96486e-05
TGTTAAAT	9	8.96486e-05
TTGATGCG	9	8.96486e-05
AATAGTCA	9	8.96486e-05
TTATTCG	9	8.96486e-05
GGGGGCAT	9	8.96486e-05
TAGAGAGG	9	8.96486e-05
GAGTTGAC	9	8.96486e-05
GATGGACG	9	8.96486e-05
TGAATCGA	9	8.96486e-05
TAAGAGCG	9	8.96486e-05
TTGTGTTA	9	8.96486e-05
GTAATCG	9	8.96486e-05
CAATGTTG	9	8.96486e-05
AAGAGAT	9	8.96486e-05
TTCGTTTG	9	8.96486e-05
CAGCGAT	9	8.96486e-05
TAAGGGGG	9	8.96486e-05
TGATGGAC	9	8.96486e-05
TCGATTGA	9	8.96486e-05
AGCCAGAT	9	8.96486e-05
TCGGGGGA	9	8.96486e-05
GTATTAAT	9	8.96486e-05
GTTAAACT	9	8.96486e-05
CTTGTGAT	9	8.96486e-05
TAGTGTTA	9	8.96486e-05
GGTGGATG	9	8.96486e-05
GGCAAGAT	9	8.96486e-05
GCAATGAT	9	8.96486e-05
ATGTGCCG	9	8.96486e-05
ATGCGTTA	9	8.96486e-05
TGTTGTGG	9	8.96486e-05
ACGTGCG	9	8.96486e-05
GAAGGAGG	9	8.96486e-05
TATCACAT	9	8.96486e-05
GTCATGAT	9	8.96486e-05
GTGCGATT	9	8.96486e-05
ATTTGTCA	9	8.96486e-05
GAGCTGAT	9	8.96486e-05
GGGAGTAT	9	8.96486e-05
AATGGAGG	9	8.96486e-05
TGCCGGAT	9	8.96486e-05
AATTGTAT	9	8.96486e-05
GGTTAAAT	9	8.96486e-05
TCGGATCG	9	8.96486e-05
GGGTCAAT	9	8.96486e-05
TGGAGCG	9	8.96486e-05
TGGCTTGA	9	8.96486e-05
GGGGTCG	9	8.96486e-05
TGAGAGGA	9	8.96486e-05
CAGGTTCG	9	8.96486e-05
TGTAGTTA	9	8.96486e-05
CCGGTGAT	9	8.96486e-05
GCTGGTTG	9	8.96486e-05
CGTTGTTG	9	8.96486e-05
TGGAGTAG	9	8.96486e-05
AGGAGTCG	9	8.96486e-05
GTCCGAT	9	8.96486e-05
ACAGGAGG	9	8.96486e-05
CATGTTCG	9	8.96486e-05
TTTGTGCG	9	8.96486e-05
TGTTGGGG	9	8.96486e-05
TCGGGCG	9	8.96486e-05
TCAGTCG	9	8.96486e-05
CTGGGGG	9	8.96486e-05
CTGTTGA	9	8.96486e-05
TTAGGGGG	9	8.96486e-05
GATTGAGT	9	8.96486e-05
TGTTGCG	9	8.96486e-05
TACGGTGG	9	8.96486e-05
AGTCGCAT	9	8.96486e-05
TATGGATG	9	8.96486e-05
GCATGAT	9	8.96486e-05
TTCAGAT	9	8.96486e-05
AGCGTTCG	9	8.96486e-05
ATGAGAGG	9	8.96486e-05
TTAGTTCG	9	8.96486e-05
CGTTAGAT	9	8.96486e-05
ATTGTTCG	9	8.96486e-05
CTGCCGAT	9	8.96486e-05
TTCCGTTG	9	8.96486e-05
GATCGAC	9	8.96486e-05
ATTCGTAT	9	8.96486e-05
GCGATGG	9	8.96486e-05
ACTGATCG	9	8.96486e-05
ACGATCG	9	8.96486e-05
TCCGTTG	9	8.96486e-05
GGACAAT	9	8.96486e-05
CATTGGAT	9	8.96486e-05
TAGGTGGA	9	8.96486e-05
TAAGTGCG	9	8.96486e-05
GAAAGTGG	9	8.96486e-05
ACAGTTGA	9	8.96486e-05
AAGTATTG	9	8.96486e-05
CTGGGCG	9	8.96486e-05
TCAGGTGG	9	8.96486e-05
AACCGTTG	9	8.96486e-05
TCCAGTTG	9	8.96486e-05
AACTGTCG	9	8.96486e-05
AACTTGAT	9	8.96486e-05
ACTGGTGG	9	8.96486e-05
GTAGGACG	9	8.96486e-05
AGCCGTTG	9	8.96486e-05
AGAAGGAT	8	7.96876e-05
ATATAGAT	8	7.96876e-05
TTTAGTTA	8	7.96876e-05
TTGCAAT	8	7.96876e-05
TGTGTAG	8	7.96876e-05
TTGTAAT	8	7.96876e-05
AGTTTGA	8	7.96876e-05
TTGATGA	8	7.96876e-05
TTGCAGAT	8	7.96876e-05
GGGGCAAT	8	7.96876e-05
TGATTAT	8	7.96876e-05
GGAACAAT	8	7.96876e-05
ATGAGTG	8	7.96876e-05
TGTGCGA	8	7.96876e-05
AAGATTCG	8	7.96876e-05
ATGCGAT	8	7.96876e-05
TAAGTAT	8	7.96876e-05
ACGGGGAT	8	7.96876e-05
TGGGTGAA	8	7.96876e-05
GGAGATG	8	7.96876e-05
ACGAATTG	8	7.96876e-05
GGATAAT	8	7.96876e-05
TCTGGAGG	8	7.96876e-05
GCGCTGAT	8	7.96876e-05
ATGCATTG	8	7.96876e-05
CCGTCGAT	8	7.96876e-05
AAGGAAG	8	7.96876e-05
AGTAGAAT	8	7.96876e-05
TGTGATG	8	7.96876e-05
AGACAGAT	8	7.96876e-05
GTATAAT	8	7.96876e-05
TGTACAAT	8	7.96876e-05
TGCTTAAT	8	7.96876e-05
ATGATTAT	8	7.96876e-05
TTAAAGCG	8	7.96876e-05
TAAAGTTA	8	7.96876e-05
ATGATCA	8	7.96876e-05
AAGTTTG	8	7.96876e-05
GGAGGATT	8	7.96876e-05
TATTGAGT	8	7.96876e-05
TGCGAGAT	8	7.96876e-05
GATTGACT	8	7.96876e-05
GGGGGGA	8	7.96876e-05
ATGGGTG	8	7.96876e-05
ATAATGAT	8	7.96876e-05
TCAACGAT	8	7.96876e-05
GCGTGGAT	8	7.96876e-05
GGGGACG	8	7.96876e-05
GGGTGAAT	8	7.96876e-05
GGTATTGA	8	7.96876e-05
GAGATCG	8	7.96876e-05
ATGAGACG	8	7.96876e-05
GTAAGATA	8	7.96876e-05
TGAGTTA	8	7.96876e-05
ATGTATTG	8	7.96876e-05
AGTTAATT	8	7.96876e-05
ATAGGGCG	8	7.96876e-05
CCGGATTG	8	7.96876e-05
ACTAGTTG	8	7.96876e-05
TGAATCA	8	7.96876e-05
AATGTCA	8	7.96876e-05
TGTTTTAT	8	7.96876e-05
AGTAATCG	8	7.96876e-05
ATGTTTGA	8	7.96876e-05
AATTGAAT	8	7.96876e-05
GAGGGTCA	8	7.96876e-05
GTACGTAT	8	7.96876e-05
TATCATAT	8	7.96876e-05
TGCGTGGA	8	7.96876e-05
CAGGGTTG	8	7.96876e-05
GTAGTCGA	8	7.96876e-05
TCGTTGA	8	7.96876e-05
TTTTGGAT	8	7.96876e-05
AGAATCG	8	7.96876e-05
AAGCGTCG	8	7.96876e-05
TTTGCTTG	8	7.96876e-05
ATTAAGAT	8	7.96876e-05
ATGGGGGA	8	7.96876e-05
GTGGCCG	8	7.96876e-05
TTAATTGA	8	7.96876e-05
AATCGAAT	8	7.96876e-05
ATAGGGGG	8	7.96876e-05
GGAGAAAT	8	7.96876e-05
GTGTGATT	8	7.96876e-05
AATCGATA	8	7.96876e-05
CAGTTGA	8	7.96876e-05
TCGAGCG	8	7.96876e-05
AGTCAAAT	8	7.96876e-05
TATAAGAT	8	7.96876e-05
ACTTCGAT	8	7.96876e-05
TACTGGAT	8	7.96876e-05
AAGTACG	8	7.96876e-05
TTGTGCAT	8	7.96876e-05
TGGTCGA	8	7.96876e-05
CGAGTCG	8	7.96876e-05
GAAGGTCG	8	7.96876e-05
TCAGGTTG	8	7.96876e-05
CAAGGTTG	8	7.96876e-05
TGTGACG	8	7.96876e-05
TATGAACG	8	7.96876e-05
GCGTCGAT	8	7.96876e-05
CGTTGTAT	8	7.96876e-05
TTTGGGGC	8	7.96876e-05
GGAAGCAT	8	7.96876e-05
CTTAGTCG	8	7.96876e-05
ATGGTCA	8	7.96876e-05
GTAATCGA	8	7.96876e-05
TAAGGACG	8	7.96876e-05
TGGGCGA	8	7.96876e-05
GGTAATTG	8	7.96876e-05
GTTGATAT	8	7.96876e-05
ATGAGCGA	8	7.96876e-05
GGATTTGA	8	7.96876e-05
ACATCAAT	8	7.96876e-05
TAGTTGAC	8	7.96876e-05
GGTTCAT	8	7.96876e-05
AGGGTTGA	8	7.96876e-05
GGAATTGA	8	7.96876e-05
ATCGGGGG	8	7.96876e-05
TTGGGCA	8	7.96876e-05
AGCTCGAT	8	7.96876e-05
ACGTGGG	8	7.96876e-05
ATGGGAG	8	7.96876e-05
TTGGAGCG	8	7.96876e-05
TGAGCGAG	8	7.96876e-05
TGAGACCG	8	7.96876e-05
TGAAGCAT	8	7.96876e-05
AAGTGTCG	8	7.96876e-05
TGTTTAT	8	7.96876e-05
CGAGGAAT	8	7.96876e-05
TGCCAGAT	8	7.96876e-05
TGAAATTG	8	7.96876e-05
GACATGAT	8	7.96876e-05
GGTAGAAT	8	7.96876e-05
TAAGGCCG	8	7.96876e-05
GATGTCA	8	7.96876e-05
GTTTGTTG	8	7.96876e-05
GTTCGAGT	8	7.96876e-05
GCTAGTTG	8	7.96876e-05
AAGTGTAG	8	7.96876e-05
GCGTAGG	8	7.96876e-05
AGAGGGGG	8	7.96876e-05
TGTAGTCA	8	7.96876e-05
TAGGGTG	8	7.96876e-05
AGAGTCGA	8	7.96876e-05
TAGGGGCG	8	7.96876e-05
GTTACAT	8	7.96876e-05
GTCGGAGG	8	7.96876e-05
TTGTATTG	8	7.96876e-05
ATGAAGCG	8	7.96876e-05
GGGTATTG	8	7.96876e-05
GAAGGACG	8	7.96876e-05
TTTCAGAT	8	7.96876e-05
ATGTGCG	8	7.96876e-05
ATGTGTTA	8	7.96876e-05
TGTCGAGT	8	7.96876e-05
TTGTGACG	8	7.96876e-05
CCGAGAT	8	7.96876e-05
TAAGTATG	8	7.96876e-05
TTTAGTCA	8	7.96876e-05
CCGTAGAT	8	7.96876e-05
TTGGGGGA	8	7.96876e-05
TTCTTGAT	8	7.96876e-05
GACGGGGG	8	7.96876e-05
AGCGCGAT	8	7.96876e-05
ACCCGTTG	8	7.96876e-05
ACGCTTG	8	7.96876e-05
GTTGGCCG	8	7.96876e-05
TCAAGTGG	8	7.96876e-05
AGCACGAT	8	7.96876e-05
GAGACGAT	8	7.96876e-05
ATAGGTTA	8	7.96876e-05
AATGGCCG	8	7.96876e-05
GGTAAAG	8	7.96876e-05
TACACGAT	8	7.96876e-05
CCGGTTG	8	7.96876e-05
AGCGGTTG	8	7.96876e-05
GTAGGTCG	8	7.96876e-05
ATGGTCGA	8	7.96876e-05
GGGTTCG	8	7.96876e-05
GCTGGTCG	8	7.96876e-05
GGGTCGA	8	7.96876e-05
CTGTGTTG	8	7.96876e-05
TGGATACG	8	7.96876e-05
TTACGTCG	8	7.96876e-05
TCAAATTG	8	7.96876e-05
GTAATTG	8	7.96876e-05
TGCTGTCA	8	7.96876e-05
CGAAGTTG	8	7.96876e-05
CTGAGTCG	8	7.96876e-05
[truncated: 60,005 more rows]

## Sheet: N5_selection
Sequence	# of reads (R1 before)	# of reads (R1 after)	# of reads (R2 before)	# of reads (R2 after)	Abundance (R1 before)	Abundance (R1 after)	Enrichment (R1)	Abundance (R2 before)	Abundance (R2 after)	Enrichment (R2)	Enrichment (avg)	Enrichment (range)	Total reads>	696654	409326	331392	195928
TGGAT	499	55433	165	27062	0.000716281	0.135425	189.067	0.0004979	0.138122	277.41	233.238	88.3426		R1 before	R1 after	R2 before	R2 after
GGGAT	318	26903	123	13774	0.000456468	0.0657251	143.986	0.000371162	0.0703013	189.409	166.698	45.4226
AGGAT	365	20644	192	10801	0.000523933	0.0504341	96.2606	0.000579374	0.0551274	95.1499	95.7053	1.11077
GTGAT	373	19135	169	9147	0.000535416	0.0467476	87.3107	0.00050997	0.0466855	91.5456	89.4281	4.23491		R1, R2: Two independent experiments
CGGAT	574	19077	269	9341	0.000823938	0.0466059	56.5648	0.000811728	0.0476757	58.7336	57.6492	2.16883
ATGAT	303	7188	210	3590	0.000434936	0.0175606	40.3751	0.000633691	0.0183231	28.9148	34.6449	11.4602
GGGAC	621	9823	237	4833	0.000891404	0.023998	26.9216	0.000715165	0.0246672	34.4916	30.7066	7.57008
TTGAT	258	5325	163	2381	0.000370342	0.0130092	35.1275	0.000491865	0.0121524	24.7068	29.9172	10.4207
TGGAC	719	9607	292	4614	0.00103208	0.0234703	22.7409	0.000881132	0.0235495	26.7264	24.7336	3.98554
CTGAT	431	6553	283	3046	0.000618672	0.0160092	25.8768	0.000853974	0.0155465	18.2049	22.0409	7.67188
GCGAT	517	7522	309	3472	0.000742119	0.0183766	24.7623	0.00093243	0.0177208	19.005	21.8836	5.75733
AAGAT	249	2949	198	1537	0.000357423	0.00720453	20.1569	0.00059748	0.00784472	13.1297	16.6433	7.02719
ACGAT	501	5409	292	2516	0.000719152	0.0132144	18.375	0.000881132	0.0128415	14.5738	16.4744	3.80117
CCGAT	647	7246	442	3271	0.000928725	0.0177023	19.0608	0.00133377	0.0166949	12.5171	15.789	6.54373
TAGAT	227	2414	147	1135	0.000325843	0.0058975	18.0992	0.000443583	0.00579294	13.0594	15.5793	5.03977
AGGAC	662	5018	266	2514	0.000950257	0.0122592	12.9009	0.000802675	0.0128312	15.9856	14.4433	3.08469
TCGAT	278	2610	178	1115	0.00039905	0.00637634	15.9788	0.000537128	0.00569087	10.595	13.2869	5.38379
GAGAT	267	2116	176	1025	0.000383261	0.00516947	13.4881	0.000531093	0.00523151	9.85046	11.6693	3.63768
CAGAT	450	2845	287	1352	0.000645945	0.00695045	10.7601	0.000866044	0.00690049	7.96783	9.36398	2.7923
TTAAT	242	1286	141	563	0.000347375	0.00314175	9.04427	0.000425478	0.0028735	6.75359	7.89893	2.29068
ATTGA	432	1621	196	813	0.000620107	0.00396017	6.38627	0.000591445	0.00414948	7.01585	6.70106	0.629578
AGTAT	250	1084	167	564	0.000358858	0.00264826	7.37967	0.000503935	0.00287861	5.71226	6.54597	1.66741
TCAAT	215	1049	163	441	0.000308618	0.00256275	8.30395	0.000491865	0.00225083	4.57611	6.44003	3.72784
GGGAA	355	1259	178	638	0.000509579	0.00307579	6.03594	0.000537128	0.0032563	6.06242	6.04918	0.0264787
GGTAT	240	872	148	393	0.000344504	0.00213033	6.18377	0.000446601	0.00200584	4.49134	5.33756	1.69242
TGGAA	412	1163	183	629	0.000591398	0.00284126	4.8043	0.000552216	0.00321036	5.8136	5.30895	1.0093
GTTGA	457	1341	227	730	0.000655993	0.00327612	4.99414	0.000684989	0.00372586	5.43929	5.21671	0.445158
GGCAT	432	1497	276	717	0.000620107	0.00365723	5.89774	0.000832851	0.00365951	4.39395	5.14585	1.50379
CGTAT	469	1426	249	654	0.000673218	0.00348378	5.17481	0.000751376	0.00333796	4.44246	4.80864	0.732347
GCAAT	407	1421	296	629	0.000584221	0.00347156	5.9422	0.000893202	0.00321036	3.59422	4.76821	2.34798
ATTTG	408	769	138	479	0.000585657	0.0018787	3.20785	0.000416425	0.00244478	5.87086	4.53936	2.66301
CGATT	508	1432	283	663	0.0007292	0.00349843	4.79763	0.000853974	0.0033839	3.96253	4.38008	0.835104
GTAAT	272	759	163	381	0.000390438	0.00185427	4.7492	0.000491865	0.00194459	3.95351	4.35136	0.795692
GTGAC	834	2071	361	955	0.00119715	0.00505954	4.22631	0.00108934	0.00487424	4.47447	4.35039	0.248156
GGTTG	506	1021	193	500	0.000726329	0.00249434	3.43418	0.000582392	0.00255196	4.38186	3.90802	0.947677
AGAAT	273	664	165	334	0.000391873	0.00162218	4.13955	0.0004979	0.00170471	3.4238	3.78167	0.715754
AGTTG	527	1015	211	534	0.000756473	0.00247969	3.27796	0.000636708	0.00272549	4.2806	3.77928	1.00264
CGGAC	1006	2059	424	1016	0.00144405	0.00503022	3.48342	0.00127945	0.00518558	4.05297	3.7682	0.569547
TTCAT	298	791	174	302	0.000427759	0.00193245	4.5176	0.000525058	0.00154138	2.93564	3.72662	1.58196
CGCAT	771	1802	430	870	0.00110672	0.00440236	3.97785	0.00129756	0.00444041	3.42213	3.69999	0.55572
ACAAT	457	1037	268	529	0.000655993	0.00253343	3.86198	0.00080871	0.00269997	3.33862	3.6003	0.523368
AGCAT	471	1116	284	516	0.000676089	0.00272643	4.03266	0.000856991	0.00263362	3.0731	3.55288	0.959554
ATCGA	541	1110	280	563	0.000776569	0.00271177	3.49199	0.000844921	0.0028735	3.40092	3.44646	0.0910784
CCAAT	599	1441	408	660	0.000859824	0.00352042	4.09435	0.00123117	0.00336858	2.73608	3.41522	1.35827
TGAAT	291	690	194	309	0.000417711	0.0016857	4.03556	0.000585409	0.00157711	2.69403	3.36479	1.34153
TTGAC	571	1172	277	516	0.000819632	0.00286324	3.49333	0.000835868	0.00263362	3.15076	3.32204	0.342567
TGCAT	442	931	262	459	0.000634461	0.00227447	3.58488	0.000790604	0.0023427	2.96317	3.27403	0.621713
AGTCG	585	1078	272	494	0.000839728	0.0026336	3.13625	0.00082078	0.00252133	3.07188	3.10406	0.064375
ATTCG	586	912	222	443	0.000841164	0.00222805	2.64877	0.000669902	0.00226103	3.37517	3.01197	0.7264
GGTCG	487	760	211	375	0.000699056	0.00185671	2.65603	0.000636708	0.00191397	3.00604	2.83103	0.35001
AGCGA	962	1450	450	777	0.00138089	0.00354241	2.56532	0.00135791	0.00396574	2.92048	2.7429	0.355163
AGGAA	393	638	223	358	0.000564125	0.00155866	2.76297	0.000672919	0.0018272	2.71534	2.73915	0.0476319
CGTCG	903	1267	347	622	0.0012962	0.00309533	2.38801	0.0010471	0.00317464	3.03184	2.70993	0.643828
GTCGA	499	828	270	368	0.000716281	0.00202284	2.82408	0.000814745	0.00187824	2.30531	2.5647	0.518773
ATAAT	243	382	152	206	0.00034881	0.000933241	2.6755	0.000458671	0.00105141	2.29229	2.48389	0.383212
GTTCG	553	697	218	351	0.000793794	0.0017028	2.14514	0.000657831	0.00179147	2.7233	2.43422	0.578165
TGCGA	768	1041	336	500	0.00110241	0.00254321	2.30695	0.0010139	0.00255196	2.51696	2.41195	0.210014
TGATT	263	437	184	214	0.000377519	0.00106761	2.82796	0.000555234	0.00109224	1.96717	2.39756	0.860793
TATGA	414	591	213	278	0.000594269	0.00144384	2.4296	0.000642743	0.00141889	2.20755	2.31858	0.22205
GGAAT	302	416	183	228	0.000433501	0.0010163	2.34441	0.000552216	0.00116369	2.10731	2.22586	0.237099
CTTGA	601	686	231	336	0.000862695	0.00167593	1.94266	0.00069706	0.00171492	2.46021	2.20144	0.517551
TATTG	404	460	192	273	0.000579915	0.0011238	1.93787	0.000579374	0.00139337	2.40495	2.17141	0.467087
GTGCG	1150	1368	509	665	0.00165075	0.00334208	2.02459	0.00153595	0.0033941	2.20978	2.11718	0.185197
CGAAT	558	745	312	361	0.000800972	0.00182007	2.27232	0.000941483	0.00184251	1.95703	2.11468	0.315289
CGTTG	921	928	295	438	0.00132203	0.00226714	1.71489	0.000890184	0.00223552	2.51129	2.11309	0.796405
TTCGA	453	538	210	271	0.000650251	0.00131436	2.02131	0.000633691	0.00138316	2.18271	2.10201	0.161402
GTTTG	448	453	163	230	0.000643074	0.0011067	1.72095	0.000491865	0.0011739	2.38663	2.05379	0.665685
TGTAT	236	293	158	170	0.000338762	0.000715811	2.11302	0.000476777	0.000867666	1.81986	1.96644	0.293162
GCGAC	1266	1366	601	711	0.00181726	0.00333719	1.83639	0.00181356	0.00362888	2.00097	1.91868	0.164581
ATTAT	223	262	116	116	0.000320102	0.000640077	1.99961	0.000350039	0.000592054	1.6914	1.8455	0.308208
GTGGA	504	506	238	254	0.000723458	0.00123618	1.70871	0.000718183	0.00129639	1.8051	1.75691	0.0963965
TCGAC	506	595	271	238	0.000726329	0.00145361	2.00131	0.000817763	0.00121473	1.48543	1.74337	0.515876
ATGCG	1281	1206	543	602	0.00183879	0.00294631	1.60231	0.00163854	0.00307256	1.87518	1.73874	0.272869
GTGAA	474	484	252	259	0.000680395	0.00118243	1.73786	0.000760429	0.00132191	1.73838	1.73812	0.00051994
AGTAG	513	509	244	246	0.000736377	0.00124351	1.68868	0.000736288	0.00125556	1.70526	1.69697	0.0165774
ATGAC	740	747	331	324	0.00106222	0.00182495	1.71805	0.000998817	0.00165367	1.65563	1.68684	0.0624264
AGATT	251	295	172	135	0.000360294	0.000720697	2.0003	0.000519023	0.000689029	1.32755	1.66393	0.672755
TTGAA	365	368	188	156	0.000523933	0.000899039	1.71594	0.000567304	0.000796211	1.4035	1.55972	0.312443
GTTAT	207	212	135	107	0.000297135	0.000517925	1.74306	0.000407373	0.000546119	1.34059	1.54183	0.402475
GGCGA	959	750	371	374	0.00137658	0.00183228	1.33104	0.00111952	0.00190886	1.70507	1.51806	0.374036
ATACG	867	663	340	340	0.00124452	0.00161974	1.30149	0.00102598	0.00173533	1.6914	1.49645	0.389903
GTACG	757	636	332	296	0.00108662	0.00155377	1.42991	0.00100183	0.00151076	1.50799	1.46895	0.0780813
GATTG	480	375	216	205	0.000689008	0.00091614	1.32965	0.000651796	0.0010463	1.60526	1.46746	0.275609
CTTCG	787	497	245	269	0.00112969	0.00121419	1.0748	0.000739306	0.00137295	1.85708	1.46594	0.78228
AATTG	496	415	214	190	0.000711975	0.00101386	1.42401	0.000645761	0.000969744	1.50171	1.46286	0.0776936
ACGAC	834	701	425	348	0.00119715	0.00171257	1.43054	0.00128247	0.00177616	1.38496	1.40775	0.0455837
CTTTG	497	267	105	118	0.00071341	0.000652292	0.914329	0.000316845	0.000602262	1.90081	1.40757	0.986478
GTATG	542	392	214	199	0.000778005	0.000957672	1.23093	0.000645761	0.00101568	1.57284	1.40189	0.341908
CCGAC	1223	1018	548	431	0.00175553	0.00248702	1.41667	0.00165363	0.00219979	1.33028	1.37347	0.086394
GCGAG	692	573	313	245	0.000993319	0.00139986	1.40928	0.000944501	0.00125046	1.32394	1.36661	0.0853401
GCGAA	594	531	351	246	0.000852647	0.00129725	1.52144	0.00105917	0.00125556	1.18542	1.35343	0.33602
GCCGA	1035	836	523	410	0.00148567	0.00204238	1.37472	0.00157819	0.00209261	1.32595	1.35033	0.0487667
CATCG	931	671	399	336	0.00133639	0.00163928	1.22665	0.00120401	0.00171492	1.42433	1.32549	0.197684
TACGA	632	524	326	237	0.000907194	0.00128015	1.41111	0.000983729	0.00120963	1.22964	1.32037	0.181479
GGATT	230	207	151	98	0.00033015	0.000505709	1.53176	0.000455654	0.000500184	1.09773	1.31474	0.434031
CGATG	1036	694	405	348	0.00148711	0.00169547	1.14011	0.00122212	0.00177616	1.45335	1.29673	0.313236
CTAAT	358	310	223	147	0.000513885	0.000757343	1.47376	0.000672919	0.000750276	1.11496	1.29436	0.358802
GACGA	735	494	323	273	0.00105504	0.00120686	1.1439	0.000974677	0.00139337	1.42957	1.28673	0.285672
GCCAT	604	529	377	226	0.000867001	0.00129237	1.49062	0.00113763	0.00115348	1.01394	1.25228	0.476678
CATTG	824	526	307	254	0.0011828	0.00128504	1.08644	0.000926395	0.00129639	1.3994	1.24292	0.312955
GTGAG	439	324	209	150	0.000630155	0.000791545	1.25611	0.000630673	0.000765587	1.21392	1.23502	0.0421906
AAACT	473	392	271	161	0.00067896	0.000957672	1.4105	0.000817763	0.00082173	1.00485	1.20768	0.405647
CATAT	427	317	232	157	0.00061293	0.000774444	1.26351	0.000700077	0.000801315	1.14461	1.20406	0.118902
TTTAT	210	193	155	75	0.000301441	0.000471507	1.56418	0.000467724	0.000382794	0.818418	1.1913	0.745759
TAATG	541	309	214	171	0.000776569	0.0007549	0.972096	0.000645761	0.00087277	1.35154	1.16182	0.379441
CACAT	742	570	457	273	0.00106509	0.00139253	1.30743	0.00137903	0.00139337	1.0104	1.15891	0.297034
TGGAG	459	300	206	137	0.000658864	0.000732912	1.11239	0.00062162	0.000699236	1.12486	1.11862	0.0124728
CGCGA	1326	760	557	404	0.00190338	0.00185671	0.975479	0.00168079	0.00206198	1.22679	1.10114	0.251315
TGTTG	520	318	211	144	0.000746425	0.000776887	1.04081	0.000636708	0.000734964	1.15432	1.09756	0.113508
CGACT	718	535	424	228	0.00103064	0.00130703	1.26817	0.00127945	0.00116369	0.909525	1.08885	0.358644
CGAGT	488	363	307	165	0.000700491	0.000886824	1.266	0.000926395	0.000842146	0.909057	1.08753	0.356946
AAGCG	1157	607	417	315	0.0016608	0.00148293	0.892901	0.00125833	0.00160773	1.27767	1.08529	0.384773
CTGAC	959	570	414	277	0.00137658	0.00139253	1.01159	0.00124928	0.00141378	1.13168	1.07164	0.120095
GGGAG	400	256	163	98	0.000574173	0.000625418	1.08925	0.000491865	0.000500184	1.01691	1.05308	0.0723371
TTTTG	416	210	170	125	0.00059714	0.000513039	0.859159	0.000512988	0.000637989	1.24367	1.05142	0.384515
GGTAG	514	323	225	137	0.000737812	0.000789102	1.06952	0.000678954	0.000699236	1.02987	1.04969	0.0396431
GTAGA	419	280	191	108	0.000601446	0.000684051	1.13734	0.000576357	0.000551223	0.956392	1.04687	0.180952
CGATA	770	406	273	193	0.00110528	0.000991874	0.897394	0.000823798	0.000985056	1.19575	1.04657	0.298356
TAGAC	632	306	230	167	0.000907194	0.00074757	0.824047	0.000694042	0.000852354	1.2281	1.02607	0.404054
ATTAG	375	196	154	105	0.000538287	0.000478836	0.889555	0.000464706	0.000535911	1.15323	1.02139	0.263671
CGGAA	651	370	304	193	0.000934467	0.000903925	0.967316	0.000917343	0.000985056	1.07381	1.02057	0.106498
ATATG	497	282	222	138	0.00071341	0.000688937	0.965696	0.000669902	0.00070434	1.05141	1.00855	0.0857126
TATCG	476	233	183	126	0.000683266	0.000569228	0.833099	0.000552216	0.000643093	1.16457	0.998834	0.331469
TAGGA	475	241	194	130	0.000681831	0.000588773	0.863518	0.000585409	0.000663509	1.13341	0.998464	0.269893
TATAG	332	192	158	94	0.000476564	0.000469064	0.984263	0.000476777	0.000479768	1.00627	0.995268	0.0220115
TAAGA	445	226	177	114	0.000638768	0.000552127	0.864363	0.000534111	0.000581846	1.08937	0.976869	0.225011
TCGAA	370	241	199	99	0.00053111	0.000588773	1.10857	0.000600497	0.000505288	0.841449	0.975009	0.267121
GCTTG	694	343	315	199	0.00099619	0.000837963	0.841167	0.000950536	0.00101568	1.06853	0.95485	0.227366
TTCTG	432	258	205	108	0.000620107	0.000630304	1.01644	0.000618603	0.000551223	0.891077	0.953761	0.125367
TTGCT	344	237	223	95	0.000493789	0.000579001	1.17257	0.000672919	0.000484872	0.72055	0.946559	0.452017
TAACT	373	251	245	102	0.000535416	0.000613203	1.14528	0.000739306	0.000520599	0.704173	0.924728	0.441109
GGTCA	394	213	201	109	0.000565561	0.000520368	0.920092	0.000606532	0.000556327	0.917225	0.918659	0.0028667
ACTTG	659	305	271	168	0.00094595	0.000745127	0.787703	0.000817763	0.000857458	1.04854	0.918122	0.260839
AGTCA	469	266	209	101	0.000673218	0.000649849	0.965287	0.000630673	0.000515495	0.817374	0.89133	0.147914
GAACT	389	251	254	100	0.000558383	0.000613203	1.09818	0.000766464	0.000510392	0.665904	0.88204	0.432272
GTTAA	358	166	167	95	0.000513885	0.000405545	0.789174	0.000503935	0.000484872	0.962172	0.875673	0.172998
CCTTG	951	429	369	214	0.0013651	0.00104806	0.767758	0.00111348	0.00109224	0.980918	0.874338	0.21316
TAACG	766	392	333	170	0.00109954	0.000957672	0.870974	0.00100485	0.000867666	0.863476	0.867225	0.00749796
ACCAT	645	412	417	159	0.000925854	0.00100653	1.08714	0.00125833	0.000811523	0.644921	0.86603	0.442218
GACCG	1044	529	489	248	0.00149859	0.00129237	0.862389	0.00147559	0.00126577	0.857805	0.860097	0.00458401
CCGAG	959	466	456	237	0.00137658	0.00113846	0.827018	0.00137601	0.00120963	0.879081	0.85305	0.052063
AACCT	556	365	426	144	0.000798101	0.00089171	1.11729	0.00128549	0.000734964	0.57174	0.844515	0.54555
AGTGA	524	239	218	117	0.000752167	0.000583887	0.776273	0.000657831	0.000597158	0.907768	0.84202	0.131495
ATGAG	444	207	207	107	0.000637332	0.000505709	0.793479	0.000624638	0.000546119	0.874297	0.833888	0.0808184
CTGCT	521	281	278	123	0.00074786	0.000686494	0.917944	0.000838886	0.000627782	0.748352	0.833148	0.169593
CCGAA	882	456	493	228	0.00126605	0.00111403	0.879922	0.00148766	0.00116369	0.782228	0.831075	0.0976936
ATGAA	416	222	218	95	0.00059714	0.000542355	0.908254	0.000657831	0.000484872	0.737077	0.822665	0.171178
TTGAG	362	193	201	87	0.000519627	0.000471507	0.907395	0.000606532	0.000444041	0.732097	0.819746	0.175298
TATAT	210	117	143	58	0.000301441	0.000285836	0.948231	0.000431513	0.000296027	0.686021	0.817126	0.26221
AATCG	634	275	301	159	0.000910064	0.000671836	0.738229	0.00090829	0.000811523	0.893462	0.815846	0.155233
TTCCG	607	307	305	138	0.000871308	0.000750013	0.860791	0.00092036	0.00070434	0.765288	0.813039	0.0955028
GTGCT	410	234	282	109	0.000588527	0.000571671	0.971359	0.000850956	0.000556327	0.653767	0.812563	0.317592
AGGAG	425	219	230	100	0.000610059	0.000535026	0.877007	0.000694042	0.000510392	0.73539	0.806198	0.141617
ATTGG	515	236	218	107	0.000739248	0.000576558	0.779925	0.000657831	0.000546119	0.830181	0.805053	0.0502565
GCCCG	1330	646	671	309	0.00190913	0.0015782	0.826663	0.00202479	0.00157711	0.7789	0.802781	0.0477638
ATCGG	602	278	259	125	0.000864131	0.000679165	0.785952	0.000781552	0.000637989	0.816311	0.801132	0.0303591
ATCTG	539	243	248	121	0.000773698	0.000593659	0.7673	0.000748358	0.000617574	0.825238	0.796269	0.0579378
CTACT	462	250	279	107	0.00066317	0.00061076	0.920971	0.000841903	0.000546119	0.648672	0.784821	0.272299
GTACT	378	201	270	106	0.000542594	0.000491051	0.905007	0.000814745	0.000541015	0.66403	0.784519	0.240977
TAAAT	263	128	190	83	0.000377519	0.000312709	0.828327	0.000573339	0.000423625	0.738873	0.7836	0.089454
GATCG	572	239	261	131	0.000821068	0.000583887	0.711131	0.000787587	0.000668613	0.848939	0.780035	0.137808
TTTGA	396	175	176	84	0.000568431	0.000427532	0.752126	0.000531093	0.000428729	0.807258	0.779692	0.0551315
CGCCT	712	387	467	175	0.00102203	0.000945457	0.925079	0.00140921	0.000893185	0.633821	0.77945	0.291258
GTTGC	731	320	307	144	0.0010493	0.000781773	0.745041	0.000926395	0.000734964	0.793359	0.7692	0.0483174
GTCAA	382	197	217	84	0.000548335	0.000481279	0.877709	0.000654814	0.000428729	0.654734	0.766222	0.222975
GAGAC	687	300	273	127	0.000986142	0.000732912	0.743211	0.000823798	0.000648197	0.78684	0.765026	0.043629
ATTGC	721	264	263	141	0.00103495	0.000644963	0.623184	0.000793622	0.000719652	0.906795	0.764989	0.28361
GGGCT	330	185	188	64	0.000473693	0.000451962	0.954126	0.000567304	0.000326651	0.575795	0.76496	0.378331
ATCCG	721	313	381	178	0.00103495	0.000764672	0.738851	0.0011497	0.000908497	0.790206	0.764529	0.0513554
GACTG	772	328	359	170	0.00110815	0.000801317	0.72311	0.00108331	0.000867666	0.80094	0.762025	0.07783
TAGAG	372	174	168	71	0.000533981	0.000425089	0.796075	0.000506952	0.000362378	0.714817	0.755446	0.0812587
ACCCG	1404	652	678	286	0.00201535	0.00159286	0.790366	0.00204592	0.00145972	0.71348	0.751923	0.076886
TGGCT	409	214	255	92	0.000587092	0.000522811	0.890509	0.000769481	0.00046956	0.610229	0.750369	0.280279
GTGTG	639	254	261	127	0.000917242	0.000620532	0.67652	0.000787587	0.000648197	0.823017	0.749768	0.146497
GGCCG	1103	464	545	250	0.00158328	0.00113357	0.715962	0.00164458	0.00127598	0.77587	0.745916	0.0599076
ACGAG	698	342	361	140	0.00100193	0.00083552	0.833909	0.00108934	0.000714548	0.655943	0.744926	0.177965
AAACG	873	357	404	188	0.00125313	0.000872165	0.695988	0.0012191	0.000959536	0.787086	0.741537	0.0910976
GTTGG	527	216	208	96	0.000756473	0.000527697	0.697575	0.000627655	0.000489976	0.780645	0.73911	0.0830696
AGACT	419	217	298	104	0.000601446	0.00053014	0.881442	0.000899237	0.000530807	0.590286	0.735864	0.291155
ACGAA	666	331	383	141	0.000955998	0.000808646	0.845866	0.00115573	0.000719652	0.622681	0.734274	0.223185
TAAGG	586	215	257	128	0.000841164	0.000525254	0.624437	0.000775517	0.000653301	0.842408	0.733422	0.217971
GGATG	572	214	227	111	0.000821068	0.000522811	0.636745	0.000684989	0.000566535	0.827071	0.731908	0.190326
AACAT	479	234	281	104	0.000687572	0.000571671	0.831435	0.000847938	0.000530807	0.625997	0.728716	0.205437
GTTAG	359	152	191	83	0.00051532	0.000371342	0.720604	0.000576357	0.000423625	0.735005	0.727805	0.0144005
GGACG	863	350	372	167	0.00123878	0.000855064	0.690248	0.00112254	0.000852354	0.75931	0.724779	0.069062
CTGAG	588	237	253	114	0.000844034	0.000579001	0.685992	0.000763446	0.000581846	0.762131	0.724062	0.0761397
ATCGT	319	172	211	66	0.000457903	0.000420203	0.917668	0.000636708	0.000336858	0.529063	0.723365	0.388605
ATCAG	491	210	248	105	0.000704798	0.000513039	0.727923	0.000748358	0.000535911	0.716116	0.722019	0.0118077
TCAAG	395	186	221	83	0.000566996	0.000454406	0.801426	0.000666884	0.000423625	0.63523	0.718328	0.166196
AGCCG	1075	437	540	232	0.00154309	0.00106761	0.691864	0.00162949	0.00118411	0.726674	0.709269	0.0348101
TGATG	543	208	250	113	0.00077944	0.000508152	0.651946	0.000754394	0.000576742	0.764511	0.708228	0.112566
TCGAG	397	163	203	85	0.000569867	0.000398216	0.698787	0.000612568	0.000433833	0.70822	0.703504	0.00943322
GGACT	385	209	284	81	0.000552642	0.000510595	0.923918	0.000856991	0.000413417	0.482405	0.703162	0.441512
TTAAG	384	179	202	70	0.000551206	0.000437304	0.793359	0.00060955	0.000357274	0.586128	0.689743	0.207231
TTGTA	365	163	211	76	0.000523933	0.000398216	0.760051	0.000636708	0.000387898	0.609224	0.684637	0.150827
TGACT	455	240	307	85	0.000653122	0.00058633	0.897734	0.000926395	0.000433833	0.468302	0.683018	0.429432
TTGCA	618	244	305	125	0.000887097	0.000596102	0.671969	0.00092036	0.000637989	0.693195	0.682582	0.0212266
CTTCT	336	165	196	61	0.000482305	0.000403102	0.835781	0.000591445	0.000311339	0.526404	0.681093	0.309377
GAGCG	1074	439	446	175	0.00154165	0.00107249	0.695678	0.00134584	0.000893185	0.663665	0.679671	0.032013
TCTTG	347	148	185	69	0.000498095	0.00036157	0.725905	0.000558251	0.00035217	0.630845	0.678375	0.0950601
CCCAT	809	363	539	186	0.00116127	0.000886824	0.76367	0.00162647	0.000949328	0.583673	0.673672	0.179997
AACGA	816	300	383	163	0.00117131	0.000732912	0.625718	0.00115573	0.000831938	0.719837	0.672778	0.0941189
CGACG	1315	435	486	224	0.00188759	0.00106272	0.563004	0.00146654	0.00114328	0.779574	0.671289	0.21657
GAGAG	378	157	191	70	0.000542594	0.000383557	0.706896	0.000576357	0.000357274	0.619884	0.66339	0.0870126
ATGGA	491	185	223	90	0.000704798	0.000451962	0.641266	0.000672919	0.000459352	0.682627	0.661946	0.0413608
AAGAC	697	265	351	140	0.0010005	0.000647406	0.647084	0.00105917	0.000714548	0.674631	0.660858	0.0275469
TGTCG	651	252	264	101	0.000934467	0.000615646	0.658821	0.00079664	0.000515495	0.647087	0.652954	0.0117335
GGTGA	491	198	207	73	0.000704798	0.000483722	0.686328	0.000624638	0.000372586	0.596483	0.641405	0.0898447
TACTG	630	262	289	98	0.000904323	0.000640077	0.707797	0.000872079	0.000500184	0.573553	0.640675	0.134243
TAGGG	614	200	249	106	0.000881356	0.000488608	0.554382	0.000751376	0.000541015	0.720032	0.637207	0.16565
AAGAG	440	148	198	81	0.00063159	0.00036157	0.572475	0.00059748	0.000413417	0.691935	0.632205	0.11946
TTTCG	525	180	199	80	0.000753602	0.000439747	0.583527	0.000600497	0.000408313	0.679959	0.631743	0.0964315
CTTTT	275	102	126	47	0.000394744	0.00024919	0.63127	0.000380214	0.000239884	0.630918	0.631094	0.000352321
TGTGA	488	184	225	82	0.000700491	0.000449519	0.64172	0.000678954	0.000418521	0.61642	0.62907	0.0253002
GTCAG	470	166	212	82	0.000674653	0.000405545	0.601116	0.000639726	0.000418521	0.65422	0.627668	0.0531039
GGGCG	998	338	408	163	0.00143256	0.000825748	0.576413	0.00123117	0.000831938	0.67573	0.626071	0.0993164
GAACG	876	316	390	147	0.00125744	0.000772001	0.613947	0.00117685	0.000750276	0.637527	0.625737	0.0235796
AATTT	231	95	151	49	0.000331585	0.000232089	0.699938	0.000455654	0.000250092	0.548864	0.624401	0.151074
GCCTG	1170	458	521	179	0.00167946	0.00111891	0.666235	0.00157216	0.000913601	0.581113	0.623674	0.0851217
ACGCG	1589	594	822	295	0.0022809	0.00145117	0.636224	0.00248045	0.00150566	0.60701	0.621617	0.0292146
TATGG	492	159	243	98	0.000706233	0.000388443	0.550022	0.000733271	0.000500184	0.682127	0.616074	0.132105
CAACT	662	270	382	121	0.000950257	0.000659621	0.69415	0.00115271	0.000617574	0.535757	0.614953	0.158394
CGTAG	901	293	406	161	0.00129332	0.000715811	0.553466	0.00122514	0.00082173	0.670726	0.612096	0.117261
ATTCA	479	156	175	69	0.000687572	0.000381114	0.55429	0.000528076	0.00035217	0.666894	0.610592	0.112604
GGGGA	406	138	167	63	0.000582786	0.00033714	0.578497	0.000503935	0.000321547	0.638072	0.608284	0.0595752
GATGA	523	203	224	73	0.000750731	0.000495937	0.660605	0.000675937	0.000372586	0.551214	0.60591	0.109391
TTACT	282	149	209	38	0.000404792	0.000364013	0.899259	0.000630673	0.000193949	0.307527	0.603393	0.591733
AGATG	563	184	261	100	0.000808149	0.000449519	0.556234	0.000787587	0.000510392	0.648045	0.602139	0.0918112
TAGTG	547	194	266	94	0.000785182	0.00047395	0.603618	0.000802675	0.000479768	0.597712	0.600665	0.00590637
TACCT	432	191	311	82	0.000620107	0.000466621	0.752484	0.000938466	0.000418521	0.445963	0.599224	0.306521
GAGCT	351	162	249	60	0.000503837	0.000395773	0.785517	0.000751376	0.000306235	0.407566	0.596541	0.377952
CAAAT	452	191	291	81	0.000648816	0.000466621	0.719189	0.000878114	0.000413417	0.470801	0.594995	0.248387
GTTCT	237	99	157	43	0.000340198	0.000241861	0.710943	0.000473759	0.000219468	0.463249	0.587096	0.247694
AGGCT	448	210	324	72	0.000643074	0.000513039	0.797791	0.000977694	0.000367482	0.375866	0.586828	0.421925
GACCT	506	229	366	86	0.000726329	0.000559456	0.770252	0.00110443	0.000438937	0.397432	0.583842	0.37282
CGTGA	816	262	342	124	0.00117131	0.000640077	0.546461	0.00103201	0.000632886	0.613255	0.579858	0.0667943
TACAT	335	130	212	62	0.00048087	0.000317595	0.66046	0.000639726	0.000316443	0.494654	0.577557	0.165806
GATTT	215	86	136	38	0.000308618	0.000210101	0.680782	0.00041039	0.000193949	0.472596	0.576689	0.208185
TACCG	896	320	423	135	0.00128615	0.000781773	0.607841	0.00127643	0.000689029	0.539808	0.573824	0.0680332
GAAGG	702	173	274	117	0.00100767	0.000422646	0.419427	0.000826815	0.000597158	0.722239	0.570833	0.302811
CGTCA	776	247	321	113	0.0011139	0.000603431	0.54173	0.000968641	0.000576742	0.595414	0.568572	0.0536837
ATGTG	652	191	299	112	0.000935902	0.000466621	0.498579	0.000902255	0.000571639	0.633567	0.566073	0.134988
GCAAG	802	279	382	120	0.00115122	0.000681608	0.592076	0.00115271	0.00061247	0.531329	0.561703	0.0607474
AAGCT	387	174	320	67	0.000555512	0.000425089	0.76522	0.000965624	0.000341962	0.354136	0.559678	0.411083
TGCCG	1084	365	459	148	0.00155601	0.00089171	0.573075	0.00138507	0.00075538	0.545374	0.559225	0.0277008
GCGCG	1703	564	743	243	0.00244454	0.00137787	0.563654	0.00224206	0.00124025	0.553176	0.558415	0.010478
GCACT	623	249	366	93	0.000894275	0.000608317	0.680235	0.00110443	0.000474664	0.429781	0.555008	0.250454
GTCTG	471	140	194	69	0.000676089	0.000342026	0.505889	0.000585409	0.00035217	0.601579	0.553734	0.0956906
TAAAG	489	133	208	79	0.000701927	0.000324924	0.462904	0.000627655	0.000403209	0.642406	0.552655	0.179502
CCTCG	789	234	352	124	0.00113256	0.000571671	0.504762	0.00106219	0.000632886	0.595833	0.550297	0.091071
GAAAT	271	110	186	45	0.000389002	0.000268734	0.69083	0.000561269	0.000229676	0.409209	0.550019	0.281621
GGCAG	1008	337	501	157	0.00144692	0.000823305	0.569006	0.0015118	0.000801315	0.530039	0.549522	0.0389679
TAGCT	333	131	247	62	0.000477999	0.000320038	0.669537	0.000745341	0.000316443	0.424561	0.547049	0.244976
CTATT	307	109	191	55	0.000440678	0.000266291	0.604277	0.000576357	0.000280715	0.487051	0.545664	0.117225
GTTCA	463	154	216	67	0.000664605	0.000376228	0.566093	0.000651796	0.000341962	0.524646	0.545369	0.0414464
ATAGA	453	133	196	68	0.000650251	0.000324924	0.499691	0.000591445	0.000347066	0.586811	0.543251	0.0871205
ATTGT	263	94	188	53	0.000377519	0.000229646	0.608303	0.000567304	0.000270508	0.47683	0.542566	0.131473
CAGCT	669	280	395	87	0.000960305	0.000684051	0.712328	0.00119194	0.000444041	0.372536	0.542432	0.339792
ATACT	342	125	246	67	0.000490918	0.00030538	0.622059	0.000742323	0.000341962	0.460665	0.541362	0.161394
CATCT	436	173	279	67	0.000625849	0.000422646	0.675317	0.000841903	0.000341962	0.406178	0.540747	0.269139
CATTT	372	138	235	62	0.000533981	0.00033714	0.63137	0.00070913	0.000316443	0.446241	0.538805	0.185129
GATAG	421	136	183	57	0.000604317	0.000332254	0.5498	0.000552216	0.000290923	0.526829	0.538314	0.0229713
CAGCG	1083	245	316	128	0.00155457	0.000598545	0.385022	0.000953553	0.000653301	0.685123	0.535072	0.300101
ACTCG	780	230	310	104	0.00111964	0.000561899	0.501858	0.000935448	0.000530807	0.567436	0.534647	0.0655781
CGCGG	1794	475	657	239	0.00257517	0.00116044	0.450629	0.00198255	0.00121984	0.615287	0.532958	0.164659
AGATA	383	95	163	62	0.000549771	0.000232089	0.422156	0.000491865	0.000316443	0.643353	0.532755	0.221198
GCTCG	739	220	339	112	0.00106078	0.000537469	0.506671	0.00102296	0.000571639	0.55881	0.53274	0.0521386
AGACG	870	258	390	129	0.00124883	0.000630304	0.504717	0.00117685	0.000658405	0.559462	0.53209	0.0547447
GTCCG	713	228	313	95	0.00102346	0.000557013	0.544243	0.000944501	0.000484872	0.513363	0.528803	0.0308801
AATGA	501	165	229	67	0.000719152	0.000403102	0.560524	0.000691025	0.000341962	0.494863	0.527693	0.0656609
AGGCG	1252	325	431	156	0.00179716	0.000793988	0.441801	0.00130057	0.000796211	0.612199	0.527	0.170398
AACCG	1113	362	570	168	0.00159764	0.000884381	0.553556	0.00172002	0.000857458	0.498517	0.526036	0.0550386
ATTAA	308	110	165	43	0.000442113	0.000268734	0.607841	0.0004979	0.000219468	0.440788	0.524314	0.167052
CGTCT	443	164	265	65	0.000635897	0.000400659	0.630069	0.000799657	0.000331755	0.414871	0.52247	0.215198
GCACG	1509	429	666	220	0.00216607	0.00104806	0.483856	0.0020097	0.00112286	0.55872	0.521288	0.074864
TAGCG	906	237	409	144	0.0013005	0.000579001	0.445213	0.00123419	0.000734964	0.595504	0.520359	0.150291
TTAAC	506	153	261	81	0.000726329	0.000373785	0.514622	0.000787587	0.000413417	0.524916	0.519769	0.0102938
GCGCT	623	239	421	96	0.000894275	0.000583887	0.652917	0.0012704	0.000489976	0.385687	0.519302	0.26723
ATCAA	455	134	253	80	0.000653122	0.000327367	0.501235	0.000763446	0.000408313	0.534829	0.518032	0.0335943
TTACG	671	203	351	106	0.000963175	0.000495937	0.514898	0.00105917	0.000541015	0.510792	0.512845	0.00410593
CTTAT	322	99	169	50	0.000462209	0.000241861	0.523272	0.00050997	0.000255196	0.500413	0.511842	0.0228583
GTAAG	458	135	180	55	0.000657428	0.00032981	0.501668	0.000543163	0.000280715	0.516816	0.509242	0.0151481
GAGAA	367	104	200	63	0.000526804	0.000254076	0.482298	0.000603515	0.000321547	0.53279	0.507544	0.0504924
AGTCT	276	87	174	49	0.000396179	0.000212545	0.536485	0.000525058	0.000250092	0.476313	0.506399	0.0601726
AACTG	799	215	345	113	0.00114691	0.000525254	0.457973	0.00104106	0.000576742	0.553994	0.505983	0.0960212
ATGCT	494	162	269	72	0.000709104	0.000395773	0.558131	0.000811728	0.000367482	0.452716	0.505423	0.105415
TTTAG	316	98	187	53	0.000453597	0.000239418	0.527821	0.000564286	0.000270508	0.47938	0.503601	0.0484413
CTCCT	469	167	342	81	0.000673218	0.000407988	0.606026	0.00103201	0.000413417	0.400594	0.50331	0.205432
GAGGA	474	117	195	67	0.000680395	0.000285836	0.420103	0.000588427	0.000341962	0.581147	0.500625	0.161044
CTCGA	751	217	362	109	0.00107801	0.00053014	0.491776	0.00109236	0.000556327	0.509288	0.500532	0.0175117
CTGCG	1233	251	399	154	0.00176989	0.000613203	0.346464	0.00120401	0.000786003	0.65282	0.499642	0.306356
GACAT	454	138	246	70	0.000651686	0.00033714	0.517334	0.000742323	0.000357274	0.481292	0.499313	0.0360422
CCGCG	1791	481	682	218	0.00257086	0.0011751	0.457085	0.00205799	0.00111265	0.540652	0.498869	0.0835664
ACACG	1268	352	561	173	0.00182013	0.00085995	0.472467	0.00169286	0.000882977	0.521589	0.497028	0.0491227
GCTTT	328	96	189	55	0.000470822	0.000234532	0.498133	0.000570322	0.000280715	0.492205	0.495169	0.00592743
AAATG	608	160	259	83	0.000872743	0.000390886	0.447883	0.000781552	0.000423625	0.542031	0.494957	0.094148
AGTAC	639	158	294	98	0.000917242	0.000386	0.420827	0.000887167	0.000500184	0.563799	0.492313	0.142972
ACCTG	1068	308	546	159	0.00153304	0.000752456	0.490826	0.0016476	0.000811523	0.49255	0.491688	0.00172396
TGACG	888	209	385	132	0.00127466	0.000510595	0.400572	0.00116177	0.000673717	0.579907	0.49024	0.179335
CCCCG	1694	490	770	222	0.00243162	0.00119709	0.492301	0.00232353	0.00113307	0.487649	0.489975	0.00465125
TCGCG	644	174	305	92	0.000924419	0.000425089	0.459845	0.00092036	0.00046956	0.510192	0.485018	0.0503471
TAGAA	355	112	208	53	0.000509579	0.000273621	0.536954	0.000627655	0.000270508	0.430981	0.483968	0.105974
TGATA	422	120	172	49	0.000605753	0.000293165	0.483968	0.000519023	0.000250092	0.481851	0.48291	0.00211652
ATCGC	801	218	374	110	0.00114978	0.000532583	0.463203	0.00112857	0.000561431	0.49747	0.480337	0.0342662
TCAAC	462	140	293	77	0.00066317	0.000342026	0.515744	0.000884149	0.000393002	0.444497	0.48012	0.0712468
GGTAC	598	155	275	84	0.000858389	0.000378671	0.441142	0.000829833	0.000428729	0.516645	0.478893	0.0755029
GAATG	603	172	252	70	0.000865566	0.000420203	0.485466	0.000760429	0.000357274	0.469832	0.477649	0.0156337
GGTTA	370	89	143	46	0.00053111	0.000217431	0.409389	0.000431513	0.00023478	0.544086	0.476737	0.134697
TCAGA	384	100	181	54	0.000551206	0.000244304	0.443217	0.000546181	0.000275611	0.504616	0.473916	0.0613985
ACACT	674	237	461	95	0.000967482	0.000579001	0.598462	0.0013911	0.000484872	0.348552	0.473507	0.249909
GGTCT	220	72	158	36	0.000315795	0.000175899	0.557003	0.000476777	0.000183741	0.385382	0.471192	0.171622
CACGA	1158	318	581	163	0.00166223	0.000776887	0.467376	0.00175321	0.000831938	0.474523	0.470949	0.00714674
ATTCT	255	93	174	33	0.000366035	0.000227203	0.620713	0.000525058	0.000168429	0.320782	0.470747	0.29993
ATTTT	209	58	119	33	0.000300005	0.000141696	0.472313	0.000359091	0.000168429	0.469043	0.470678	0.00326976
TGTTT	226	81	145	28	0.000324408	0.000197886	0.609992	0.000437548	0.00014291	0.326615	0.468303	0.283378
ATCCT	320	111	265	54	0.000459338	0.000271177	0.590365	0.000799657	0.000275611	0.344662	0.467514	0.245703
AATGG	696	163	278	88	0.000999061	0.000398216	0.39859	0.000838886	0.000449145	0.535406	0.466998	0.136816
TTTGG	470	124	203	58	0.000674653	0.000302937	0.449026	0.000612568	0.000296027	0.483256	0.466141	0.0342301
ACTTT	310	93	218	54	0.000444984	0.000227203	0.510586	0.000657831	0.000275611	0.41897	0.464778	0.0916163
TTATA	291	65	117	38	0.000417711	0.000158798	0.380162	0.000353056	0.000193949	0.549343	0.464752	0.169181
GATCA	489	127	219	63	0.000701927	0.000310266	0.442021	0.000660849	0.000321547	0.486566	0.464293	0.0445455
GCTGG	831	200	359	109	0.00119284	0.000488608	0.409616	0.00108331	0.000556327	0.513544	0.46158	0.103928
AAAAT	280	90	212	47	0.000401921	0.000219874	0.547057	0.000639726	0.000239884	0.374979	0.461018	0.172077
GATGG	613	140	248	78	0.00087992	0.000342026	0.388701	0.000748358	0.000398105	0.531972	0.460336	0.143271
TCCCG	595	184	309	72	0.000854083	0.000449519	0.526319	0.00093243	0.000367482	0.394112	0.460215	0.132207
CGGAG	763	199	300	84	0.00109524	0.000486165	0.443891	0.000905272	0.000428729	0.473591	0.458741	0.0297001
CCTTT	457	145	275	60	0.000655993	0.000354241	0.540007	0.000829833	0.000306235	0.369032	0.45452	0.170975
AATCA	521	144	259	67	0.00074786	0.000351798	0.470406	0.000781552	0.000341962	0.437543	0.453974	0.0328629
GGTTT	200	60	133	31	0.000287087	0.000146582	0.510586	0.000401337	0.000158221	0.394235	0.452411	0.116351
AATCT	269	85	195	42	0.000386131	0.000207658	0.537792	0.000588427	0.000214364	0.364301	0.451046	0.173491
CTTCA	589	133	233	71	0.00084547	0.000324924	0.384312	0.000703095	0.000362378	0.515404	0.449858	0.131092
CAACG	1570	371	641	188	0.00225363	0.000906368	0.402181	0.00193427	0.000959536	0.496073	0.449127	0.0938912
ACGCT	620	202	439	89	0.000889968	0.000493494	0.554508	0.00132472	0.000454248	0.342903	0.448705	0.211605
CGTAC	1011	262	433	116	0.00145122	0.000640077	0.44106	0.00130661	0.000592054	0.453122	0.447091	0.0120622
GTTTA	370	101	154	39	0.00053111	0.000246747	0.464587	0.000464706	0.000199053	0.428341	0.446464	0.0362467
CTTGC	759	116	206	77	0.00108949	0.000283393	0.260114	0.00062162	0.000393002	0.632221	0.446168	0.372107
AAATT	260	81	178	38	0.000373213	0.000197886	0.530224	0.000537128	0.000193949	0.361085	0.445654	0.169139
GATAT	231	71	147	32	0.000331585	0.000173456	0.523111	0.000443583	0.000163325	0.368195	0.445653	0.154916
GGGTA	383	104	170	43	0.000549771	0.000254076	0.462149	0.000512988	0.000219468	0.427824	0.444987	0.0343255
ATTTA	334	73	134	41	0.000479435	0.000178342	0.371984	0.000404355	0.000209261	0.517517	0.44475	0.145533
TTCCT	306	107	267	46	0.000439242	0.000261405	0.595128	0.000805692	0.00023478	0.291402	0.443265	0.303726
GTCGG	601	170	251	60	0.000862695	0.000415317	0.481418	0.000757411	0.000306235	0.404318	0.442868	0.0771
ACAAG	745	196	361	93	0.0010694	0.000478836	0.447762	0.00108934	0.000474664	0.435734	0.441748	0.0120286
AAAGG	718	178	332	90	0.00103064	0.000434861	0.421933	0.00100183	0.000459352	0.458511	0.440222	0.0365783
TGGTT	247	68	158	38	0.000354552	0.000166127	0.468554	0.000476777	0.000193949	0.406792	0.437673	0.0617625
AGTTA	373	85	169	48	0.000535416	0.000207658	0.387845	0.00050997	0.000244988	0.480397	0.434121	0.092552
CGGCT	694	220	437	84	0.00099619	0.000537469	0.539524	0.00131868	0.000428729	0.32512	0.432322	0.214405
GGATA	396	96	180	48	0.000568431	0.000234532	0.412595	0.000543163	0.000244988	0.451039	0.431817	0.0384443
AAGGA	489	121	223	58	0.000701927	0.000295608	0.421138	0.000672919	0.000296027	0.439915	0.430526	0.018777
CGCCG	1461	349	631	169	0.00209717	0.000852621	0.406558	0.00190409	0.000862562	0.453005	0.429782	0.0464464
CTACG	1004	196	370	115	0.00144117	0.000478836	0.332254	0.0011165	0.00058695	0.525704	0.428979	0.19345
AAGAA	385	104	213	50	0.000552642	0.000254076	0.459749	0.000642743	0.000255196	0.397042	0.428395	0.0627071
AGTTT	252	75	170	35	0.000361729	0.000183228	0.506534	0.000512988	0.000178637	0.348229	0.427381	0.158305
AGTAA	369	99	200	47	0.000529675	0.000241861	0.456622	0.000603515	0.000239884	0.397478	0.42705	0.0591435
TTCAA	416	127	238	47	0.00059714	0.000310266	0.519587	0.000718183	0.000239884	0.334015	0.426801	0.185572
TCACT	282	103	219	30	0.000404792	0.000251633	0.621636	0.000660849	0.000153117	0.231698	0.426667	0.389937
CCCTG	1468	359	654	168	0.00210722	0.000877052	0.416214	0.00197349	0.000857458	0.434487	0.42535	0.0182737
CTGAA	637	161	303	75	0.000914371	0.00039333	0.430164	0.000914325	0.000382794	0.418663	0.424413	0.0115016
GCCCT	717	228	502	91	0.00102921	0.000557013	0.541207	0.00151482	0.000464456	0.306608	0.423907	0.234599
GGCAA	609	178	326	67	0.000874179	0.000434861	0.497451	0.000983729	0.000341962	0.347618	0.422535	0.149833
CGAGG	1133	295	501	119	0.00162635	0.000720697	0.443139	0.0015118	0.000607366	0.401749	0.422444	0.04139
GTAGG	717	165	355	95	0.00102921	0.000403102	0.391663	0.00107124	0.000484872	0.452627	0.422145	0.0609643
ACTGG	808	198	374	94	0.00115983	0.000483722	0.417063	0.00112857	0.000479768	0.42511	0.421087	0.00804746
AATTA	315	74	180	47	0.000452161	0.000180785	0.399824	0.000543163	0.000239884	0.441643	0.420733	0.0418184
CGAAG	899	223	405	100	0.00129045	0.000544798	0.422175	0.00122212	0.000510392	0.417629	0.419902	0.0045466
CCCCT	818	274	624	99	0.00117418	0.000669393	0.570092	0.00188297	0.000505288	0.268347	0.419219	0.301746
GACAG	781	215	399	87	0.00112107	0.000525254	0.468528	0.00120401	0.000444041	0.368801	0.418664	0.0997268
ATGCA	814	193	355	91	0.00116844	0.000471507	0.403535	0.00107124	0.000464456	0.433569	0.418552	0.0300348
TGGGT	318	108	224	34	0.000456468	0.000263848	0.578022	0.000675937	0.000173533	0.25673	0.417376	0.321292
TCTGG	393	102	190	44	0.000564125	0.00024919	0.441729	0.000573339	0.000224572	0.391692	0.41671	0.0500366
CCACT	790	241	537	99	0.00113399	0.000588773	0.519204	0.00162044	0.000505288	0.311822	0.415513	0.207382
CCACG	1597	340	639	177	0.00229239	0.000830634	0.362345	0.00192823	0.000903393	0.468509	0.415427	0.106164
AGTGG	695	147	307	85	0.000997626	0.000359127	0.359982	0.000926395	0.000433833	0.468302	0.414142	0.10832
CTTGT	353	97	213	45	0.000506708	0.000236975	0.467676	0.000642743	0.000229676	0.357337	0.412507	0.110338
CGACA	1124	228	419	118	0.00161343	0.000557013	0.345236	0.00126436	0.000602262	0.476336	0.410786	0.1311
TCGGG	522	128	256	61	0.000749296	0.000312709	0.417337	0.000772499	0.000311339	0.403028	0.410183	0.0143092
AGGTA	408	95	184	46	0.000585657	0.000232089	0.396288	0.000555234	0.00023478	0.422849	0.409569	0.0265609
GACGG	863	231	434	93	0.00123878	0.000564342	0.455564	0.00130963	0.000474664	0.362442	0.409003	0.0931214
ACCGG	1250	296	587	144	0.00179429	0.00072314	0.403023	0.00177132	0.000734964	0.414925	0.408974	0.0119026
GGCCT	413	115	281	57	0.000592834	0.00028095	0.47391	0.000847938	0.000290923	0.343095	0.408502	0.130815
TGCCT	512	160	376	63	0.000734942	0.000390886	0.531861	0.00113461	0.000321547	0.283399	0.40763	0.248462
CCCGA	1291	314	641	150	0.00185314	0.000767115	0.413953	0.00193427	0.000765587	0.395803	0.404878	0.0181505
GGGGG	469	117	224	51	0.000673218	0.000285836	0.424581	0.000675937	0.0002603	0.385095	0.404838	0.0394864
TATCA	343	77	151	38	0.000492353	0.000188114	0.382071	0.000455654	0.000193949	0.42565	0.40386	0.0435782
ACTAG	542	120	292	74	0.000778005	0.000293165	0.376816	0.000881132	0.00037769	0.428642	0.402729	0.0518253
TATTT	181	59	122	18	0.000259813	0.000144139	0.554781	0.000368144	9.18705e-05	0.24955	0.402165	0.30523
CCGCT	795	235	558	98	0.00114117	0.000574115	0.503093	0.00168381	0.000500184	0.297055	0.400074	0.206038
AGAAG	420	93	208	52	0.000602882	0.000227203	0.376861	0.000627655	0.000265404	0.422849	0.399855	0.045988
CAGAG	735	200	413	82	0.00105504	0.000488608	0.463117	0.00124626	0.000418521	0.335822	0.399469	0.127295
CTTTA	412	76	144	41	0.000591398	0.000185671	0.313953	0.000434531	0.000209261	0.481578	0.397765	0.167626
TTCGG	537	120	233	57	0.000770827	0.000293165	0.380325	0.000703095	0.000290923	0.413775	0.39705	0.0334503
GGCAC	922	220	455	103	0.00132347	0.000537469	0.406106	0.001373	0.000525703	0.382888	0.394497	0.0232185
GGCTG	835	182	309	76	0.00119859	0.000444633	0.370965	0.00093243	0.000387898	0.416007	0.393486	0.0450422
TACAG	632	170	340	66	0.000907194	0.000415317	0.457804	0.00102598	0.000336858	0.32833	0.393067	0.129474
ATCAT	326	86	188	37	0.000467951	0.000210101	0.448982	0.000567304	0.000188845	0.332881	0.390932	0.1161
TTGCG	801	188	372	84	0.00114978	0.000459292	0.39946	0.00112254	0.000428729	0.381928	0.390694	0.0175315
AATAG	423	113	244	47	0.000607188	0.000276064	0.454659	0.000736288	0.000239884	0.325802	0.39023	0.128857
CCTGG	1138	226	491	123	0.00163352	0.000552127	0.337998	0.00148163	0.000627782	0.42371	0.380854	0.0857125
CATGA	814	159	367	93	0.00116844	0.000388443	0.332446	0.00110745	0.000474664	0.42861	0.380528	0.0961645
TTCAC	579	138	272	57	0.000831116	0.00033714	0.405647	0.00082078	0.000290923	0.354447	0.380047	0.0511999
TACGG	745	158	319	75	0.0010694	0.000386	0.360951	0.000962606	0.000382794	0.397664	0.379308	0.0367125
ACCGA	1032	253	580	117	0.00148137	0.000618089	0.417243	0.00175019	0.000597158	0.341196	0.379219	0.076047
TATCT	236	65	170	29	0.000338762	0.000158798	0.468759	0.000512988	0.000148014	0.288532	0.378645	0.180226
ACCCT	697	200	510	81	0.0010005	0.000488608	0.488366	0.00153896	0.000413417	0.268634	0.3785	0.219732
CGTTT	418	92	230	52	0.000600011	0.00022476	0.374593	0.000694042	0.000265404	0.382403	0.378498	0.00781003
TTATG	445	95	186	43	0.000638768	0.000232089	0.363338	0.000561269	0.000219468	0.391022	0.37718	0.0276834
TGAGA	456	108	204	42	0.000654557	0.000263848	0.403094	0.000615585	0.000214364	0.348229	0.375662	0.0548656
TTCAG	528	127	273	55	0.000757909	0.000310266	0.409371	0.000823798	0.000280715	0.340758	0.375065	0.0686139
GCTAG	534	143	282	49	0.000766521	0.000349355	0.455767	0.000850956	0.000250092	0.293895	0.374831	0.161871
CAGAC	1220	246	484	116	0.00175123	0.000600988	0.343181	0.00146051	0.000592054	0.405376	0.374278	0.0621952
GGTGG	709	120	272	74	0.00101772	0.000293165	0.28806	0.00082078	0.00037769	0.460159	0.37411	0.1721
ATAAG	445	116	240	43	0.000638768	0.000283393	0.443655	0.000724218	0.000219468	0.303042	0.373349	0.140613
GTCAT	286	63	155	34	0.000410534	0.000153912	0.374906	0.000467724	0.000173533	0.371016	0.372961	0.00388986
GTCGC	738	171	331	68	0.00105935	0.00041776	0.394355	0.000998817	0.000347066	0.347477	0.370916	0.0468779
GGAGG	574	105	224	57	0.000823938	0.000256519	0.311333	0.000675937	0.000290923	0.4304	0.370867	0.119067
TCTCG	227	60	118	20	0.000325843	0.000146582	0.449856	0.000356074	0.000102078	0.286677	0.368267	0.163178
GCAGA	1008	204	443	100	0.00144692	0.00049838	0.344443	0.00133679	0.000510392	0.381805	0.363124	0.0373621
CTATG	753	150	289	65	0.00108088	0.000366456	0.339035	0.000872079	0.000331755	0.380418	0.359726	0.0413833
AATCC	768	166	355	73	0.00110241	0.000405545	0.36787	0.00107124	0.000372586	0.347808	0.357839	0.0200619
CCTAG	834	176	378	79	0.00119715	0.000429975	0.359165	0.00114064	0.000403209	0.353493	0.356329	0.00567235
GTTGT	317	73	188	35	0.000455032	0.000178342	0.391933	0.000567304	0.000178637	0.314888	0.35341	0.0770449
CCAAG	1025	200	503	109	0.00147132	0.000488608	0.332089	0.00151784	0.000556327	0.366525	0.349307	0.0344368
CCTCA	422	96	213	39	0.000605753	0.000234532	0.387174	0.000642743	0.000199053	0.309692	0.348433	0.077482
GGTAA	339	84	179	29	0.000486612	0.000205215	0.421723	0.000540146	0.000148014	0.274025	0.347874	0.147698
CGAGA	743	126	291	70	0.00106653	0.000307823	0.288622	0.000878114	0.000357274	0.406865	0.347744	0.118243
CCTCC	864	178	393	80	0.00124021	0.000434861	0.350634	0.00118591	0.000408313	0.344305	0.347469	0.00632933
CTCCG	944	180	407	89	0.00135505	0.000439747	0.324525	0.00122815	0.000454248	0.369863	0.347194	0.0453381
GGGGT	261	65	171	27	0.000374648	0.000158798	0.423858	0.000516005	0.000137806	0.267063	0.34546	0.156796
GAGGG	676	134	273	57	0.000970353	0.000327367	0.33737	0.000823798	0.000290923	0.353149	0.345259	0.0157792
TGGCG	1150	224	495	105	0.00165075	0.000547241	0.331511	0.0014937	0.000535911	0.358781	0.345146	0.0272701
CAGAA	645	129	313	64	0.000925854	0.000315152	0.340391	0.000944501	0.000326651	0.345845	0.343118	0.00545393
CAATT	386	95	266	42	0.000554077	0.000232089	0.418875	0.000802675	0.000214364	0.267063	0.342969	0.151812
AGCAA	638	143	324	58	0.000915806	0.000349355	0.381472	0.000977694	0.000296027	0.302781	0.342127	0.0786915
GGAAG	475	93	218	45	0.000681831	0.000227203	0.333225	0.000657831	0.000229676	0.349142	0.341183	0.0159169
TCACG	549	114	273	53	0.000788053	0.000278507	0.353411	0.000823798	0.000270508	0.328366	0.340889	0.0250448
CGCAC	1505	317	620	117	0.00216033	0.000774444	0.358485	0.0018709	0.000597158	0.319183	0.338834	0.0393017
AGAGA	443	81	195	42	0.000635897	0.000197886	0.311192	0.000588427	0.000214364	0.364301	0.337747	0.0531084
TGTCC	759	168	340	60	0.00108949	0.000410431	0.376717	0.00102598	0.000306235	0.298482	0.337599	0.0782353
TCAGG	523	90	258	58	0.000750731	0.000219874	0.292879	0.000778534	0.000296027	0.380236	0.336558	0.0873572
TGTCT	273	65	172	27	0.000391873	0.000158798	0.405227	0.000519023	0.000137806	0.26551	0.335369	0.139717
GCATG	971	196	409	79	0.00139381	0.000478836	0.343546	0.00123419	0.000403209	0.3267	0.335123	0.0168457
GCGGA	748	136	353	75	0.0010737	0.000332254	0.309446	0.0010652	0.000382794	0.359362	0.334404	0.0499158
CACCT	857	218	554	77	0.00123017	0.000532583	0.432936	0.00167174	0.000393002	0.235086	0.334011	0.19785
ACATG	855	162	404	82	0.0012273	0.000395773	0.322475	0.0012191	0.000418521	0.343303	0.332889	0.0208278
GCGTA	639	135	349	63	0.000917242	0.00032981	0.359568	0.00105313	0.000321547	0.305324	0.332446	0.0542439
TTCGC	632	125	296	57	0.000907194	0.00030538	0.336621	0.000893202	0.000290923	0.325708	0.331164	0.0109125
AAGGG	709	140	322	62	0.00101772	0.000342026	0.33607	0.000971659	0.000316443	0.325673	0.330871	0.0103972
GTTCC	656	146	301	50	0.000941644	0.000356684	0.378789	0.00090829	0.000255196	0.280963	0.329876	0.0978256
TTAAA	330	72	183	31	0.000473693	0.000175899	0.371335	0.000552216	0.000158221	0.286521	0.328928	0.0848146
GAAAG	511	103	232	43	0.000733506	0.000251633	0.343055	0.000700077	0.000219468	0.313492	0.328273	0.0295636
CGGCG	1472	220	404	96	0.00211296	0.000537469	0.254368	0.0012191	0.000489976	0.401916	0.328142	0.147548
TCATT	182	38	164	29	0.000261249	9.28355e-05	0.355353	0.000494882	0.000148014	0.299088	0.327221	0.0562646
CCCGG	1566	333	694	120	0.00224789	0.000813532	0.36191	0.0020942	0.00061247	0.292461	0.327185	0.0694492
TGAAA	400	73	208	42	0.000574173	0.000178342	0.310607	0.000627655	0.000214364	0.341532	0.326069	0.0309255
AGCAG	957	189	495	92	0.00137371	0.000461735	0.336123	0.0014937	0.00046956	0.314361	0.325242	0.0217619
TGTCA	492	99	204	37	0.000706233	0.000241861	0.342466	0.000615585	0.000188845	0.306773	0.32462	0.0356934
TGGTA	415	82	200	37	0.000595705	0.000200329	0.33629	0.000603515	0.000188845	0.312908	0.324599	0.0233813
TCCCT	302	67	238	38	0.000433501	0.000163684	0.377586	0.000718183	0.000193949	0.270055	0.32382	0.107531
TATCC	621	131	260	44	0.000891404	0.000320038	0.359027	0.000784569	0.000224572	0.286236	0.322632	0.0727909
AGGGA	510	109	223	37	0.000732071	0.000266291	0.363751	0.000672919	0.000188845	0.280635	0.322193	0.0831156
GTAAA	369	80	204	33	0.000529675	0.000195443	0.368987	0.000615585	0.000168429	0.273608	0.321298	0.095379
ACTCC	898	165	376	73	0.00128902	0.000403102	0.31272	0.00113461	0.000372586	0.328383	0.320551	0.0156631
AACGG	992	168	442	92	0.00142395	0.000410431	0.288234	0.00133377	0.00046956	0.352055	0.320145	0.0638213
AGCAC	1000	203	490	85	0.00143543	0.000495937	0.345497	0.00147861	0.000433833	0.293406	0.319451	0.0520911
TTTGC	650	99	223	50	0.000933031	0.000241861	0.259221	0.000672919	0.000255196	0.379237	0.319229	0.120016
TGAGG	714	112	278	61	0.0010249	0.000273621	0.266973	0.000838886	0.000311339	0.371134	0.319054	0.104161
GGGTT	256	49	147	27	0.000367471	0.000119709	0.325765	0.000443583	0.000137806	0.310665	0.318215	0.0150999
GGGTG	616	123	265	46	0.000884227	0.000300494	0.339838	0.000799657	0.00023478	0.293601	0.31672	0.0462372
TCAAA	366	74	193	33	0.000525368	0.000180785	0.344111	0.000582392	0.000168429	0.289203	0.316657	0.0549083
GCTGA	722	138	350	63	0.00103638	0.00033714	0.325304	0.00105615	0.000321547	0.304451	0.314878	0.0208528
GTTAC	587	108	268	50	0.000842599	0.000263848	0.313136	0.00080871	0.000255196	0.315559	0.314348	0.00242278
CTAAG	647	108	334	68	0.000928725	0.000263848	0.284097	0.00100787	0.000347066	0.344356	0.314227	0.0602588
TTTTT	225	50	149	22	0.000322972	0.000122152	0.378212	0.000449619	0.000112286	0.249736	0.313974	0.128476
GCCGG	1352	235	611	119	0.00194071	0.000574115	0.295828	0.00184374	0.000607366	0.329421	0.312624	0.0335932
TTGTT	219	54	183	22	0.00031436	0.000131924	0.41966	0.000552216	0.000112286	0.203337	0.311499	0.216323
CGTAA	597	115	327	57	0.000856953	0.00028095	0.327847	0.000986747	0.000290923	0.294831	0.311339	0.0330164
CGAAA	773	136	332	63	0.00110959	0.000332254	0.299438	0.00100183	0.000321547	0.320958	0.310198	0.0215196
TCGTA	380	81	197	30	0.000545464	0.000197886	0.362785	0.000594462	0.000153117	0.257573	0.310179	0.105212
GTGGG	741	139	338	60	0.00106366	0.000339583	0.31926	0.00101994	0.000306235	0.300248	0.309754	0.019012
TGTAG	563	84	239	51	0.000808149	0.000205215	0.253933	0.0007212	0.0002603	0.360926	0.307429	0.106993
ACAGA	770	146	371	64	0.00110528	0.000356684	0.322708	0.00111952	0.000326651	0.291777	0.307243	0.0309308
AGCCT	525	115	358	51	0.000753602	0.00028095	0.372809	0.00108029	0.0002603	0.240953	0.306881	0.131856
GTGCA	813	161	361	59	0.00116701	0.00039333	0.337041	0.00108934	0.000301131	0.276433	0.306737	0.060608
GAAGA	488	83	199	38	0.000700491	0.000202772	0.289472	0.000600497	0.000193949	0.32298	0.306226	0.0335086
AGAAA	358	58	171	34	0.000513885	0.000141696	0.275736	0.000516005	0.000173533	0.336301	0.306018	0.0605656
GATCT	265	57	172	25	0.00038039	0.000139253	0.366081	0.000519023	0.000127598	0.245843	0.305962	0.120238
TTAGG	577	89	281	58	0.000828245	0.000217431	0.26252	0.000847938	0.000296027	0.349114	0.305817	0.0865942
GTAAC	663	116	319	59	0.000951692	0.000283393	0.297778	0.000962606	0.000301131	0.312829	0.305303	0.0150511
TTAGA	365	57	178	36	0.000523933	0.000139253	0.265785	0.000537128	0.000183741	0.34208	0.303932	0.0762957
GCAAA	625	118	319	54	0.000897145	0.000288279	0.321329	0.000962606	0.000275611	0.286318	0.303823	0.0350109
TCCAT	303	66	201	28	0.000434936	0.000161241	0.370723	0.000606532	0.00014291	0.235617	0.30317	0.135105
GCTCC	883	158	376	66	0.00126749	0.000386	0.30454	0.00113461	0.000336858	0.296894	0.300717	0.00764576
ATAGG	654	112	301	55	0.000938773	0.000273621	0.291466	0.00090829	0.000280715	0.309059	0.300263	0.0175931
CTGTT	400	75	247	41	0.000574173	0.000183228	0.319116	0.000745341	0.000209261	0.280758	0.299937	0.0383582
AATAT	249	47	147	24	0.000357423	0.000114823	0.321252	0.000443583	0.000122494	0.276146	0.298699	0.0451059
TCGCT	310	64	227	33	0.000444984	0.000156355	0.351371	0.000684989	0.000168429	0.245886	0.298629	0.105485
GGGCA	657	106	289	55	0.000943079	0.000258962	0.274592	0.000872079	0.000280715	0.321892	0.298242	0.0472999
CTCTG	702	106	310	62	0.00100767	0.000258962	0.25699	0.000935448	0.000316443	0.338279	0.297635	0.0812892
CCAGA	1126	187	484	89	0.0016163	0.000456849	0.282651	0.00146051	0.000454248	0.311021	0.296836	0.02837
GTCGT	318	73	200	24	0.000456468	0.000178342	0.3907	0.000603515	0.000122494	0.202968	0.296834	0.187732
TTGGA	378	65	189	33	0.000542594	0.000158798	0.292664	0.000570322	0.000168429	0.295323	0.293994	0.00265922
CGATC	922	166	361	60	0.00132347	0.000405545	0.306426	0.00108934	0.000306235	0.281119	0.293772	0.025307
AAGTG	709	116	356	65	0.00101772	0.000283393	0.278458	0.00107426	0.000331755	0.308822	0.29364	0.0303645
GGCGC	1206	206	465	81	0.00173113	0.000503266	0.290715	0.00140317	0.000413417	0.29463	0.292673	0.00391523
CGCAA	1037	190	491	78	0.00148854	0.000464178	0.311833	0.00148163	0.000398105	0.268694	0.290264	0.043139
TATGC	746	135	343	55	0.00107083	0.00032981	0.307994	0.00103503	0.000280715	0.271215	0.289605	0.0367791
AGGGT	328	69	222	29	0.000470822	0.00016857	0.358033	0.000669902	0.000148014	0.220948	0.289491	0.137085
TGCAA	609	120	334	48	0.000874179	0.000293165	0.33536	0.00100787	0.000244988	0.243075	0.289218	0.0922854
GCGCA	955	172	486	78	0.00137084	0.000420203	0.30653	0.00146654	0.000398105	0.271459	0.288994	0.0350712
GTACA	706	92	253	53	0.00101342	0.00022476	0.221784	0.000763446	0.000270508	0.354324	0.288054	0.13254
AGAGG	602	113	264	40	0.000864131	0.000276064	0.31947	0.00079664	0.000204157	0.256272	0.287871	0.0631975
GCGTT	460	101	293	35	0.000660299	0.000246747	0.37369	0.000884149	0.000178637	0.202044	0.287867	0.171646
CATCA	780	140	357	57	0.00111964	0.000342026	0.305479	0.00107727	0.000290923	0.270055	0.287767	0.035424
TGGTG	660	100	261	49	0.000947386	0.000244304	0.257872	0.000787587	0.000250092	0.317542	0.287707	0.0596701
CACTG	1277	218	552	92	0.00183305	0.000532583	0.290545	0.0016657	0.00046956	0.281899	0.286222	0.00864552
ACTGA	708	133	402	60	0.00101629	0.000324924	0.319717	0.00121306	0.000306235	0.252447	0.286082	0.06727
TGGCC	909	168	428	65	0.00130481	0.000410431	0.314553	0.00129152	0.000331755	0.256871	0.285712	0.0576815
GGAGA	404	71	181	29	0.000579915	0.000173456	0.299106	0.000546181	0.000148014	0.270997	0.285052	0.0281085
TCTAG	260	49	143	21	0.000373213	0.000119709	0.320753	0.000431513	0.000107182	0.248387	0.28457	0.0723659
GGAAA	398	64	210	36	0.000571302	0.000156355	0.273681	0.000633691	0.000183741	0.289954	0.281817	0.0162727
CTGGA	770	100	272	55	0.00110528	0.000244304	0.221033	0.00082078	0.000280715	0.34201	0.281522	0.120977
GCAAC	969	166	469	75	0.00139093	0.000405545	0.291563	0.00141524	0.000382794	0.270479	0.281021	0.0210836
GCCAG	1197	207	581	91	0.00171821	0.000505709	0.294323	0.00175321	0.000464456	0.264918	0.27962	0.0294053
AGGTG	690	103	300	54	0.000990449	0.000251633	0.25406	0.000905272	0.000275611	0.304451	0.279256	0.0503916
TCCCC	785	137	377	58	0.00112681	0.000334697	0.297029	0.00113763	0.000296027	0.260215	0.278622	0.036814
GATTA	354	44	157	32	0.000508143	0.000107494	0.211542	0.000473759	0.000163325	0.344743	0.278143	0.133201
CCGGA	1102	189	499	78	0.00158185	0.000461735	0.291896	0.00150577	0.000398105	0.264387	0.278141	0.0275092
CTTGG	680	101	201	36	0.000976094	0.000246747	0.25279	0.000606532	0.000183741	0.302937	0.277863	0.0501465
GTTTT	224	41	132	19	0.000321537	0.000100165	0.311518	0.00039832	9.69744e-05	0.243459	0.277488	0.0680597
TGTAC	644	95	273	49	0.000924419	0.000232089	0.251065	0.000823798	0.000250092	0.303584	0.277324	0.0525194
GGTCC	720	111	273	47	0.00103351	0.000271177	0.262385	0.000823798	0.000239884	0.291193	0.276789	0.0288083
GTGTT	305	51	195	31	0.000437807	0.000124595	0.284589	0.000588427	0.000158221	0.268889	0.276739	0.0157003
GATCC	720	134	323	45	0.00103351	0.000327367	0.316753	0.000974677	0.000229676	0.235644	0.276198	0.081109
GTGGT	354	58	213	34	0.000508143	0.000141696	0.278851	0.000642743	0.000173533	0.269988	0.27442	0.00886298
GAGTG	673	118	305	45	0.000966046	0.000288279	0.298411	0.00092036	0.000229676	0.24955	0.273981	0.0488606
TCATA	320	48	185	32	0.000459338	0.000117266	0.255293	0.000558251	0.000163325	0.292566	0.27393	0.0372728
GCGTG	934	142	374	63	0.00134069	0.000346912	0.258755	0.00112857	0.000321547	0.284914	0.271835	0.0261591
TGAAG	478	82	251	37	0.000686137	0.000200329	0.291967	0.000757411	0.000188845	0.249329	0.270648	0.0426376
TTGTC	453	68	231	39	0.000650251	0.000166127	0.255481	0.00069706	0.000199053	0.285561	0.270521	0.0300796
CTTCC	910	133	325	56	0.00130624	0.000324924	0.248747	0.000980712	0.000285819	0.291441	0.270094	0.0426936
GAGTA	411	56	187	34	0.000589963	0.00013681	0.231896	0.000564286	0.000173533	0.307527	0.269712	0.0756303
AGCGC	1360	191	627	111	0.00195219	0.000466621	0.239024	0.00189202	0.000566535	0.299434	0.269229	0.0604095
TCGCA	493	89	249	34	0.000707668	0.000217431	0.307249	0.000751376	0.000173533	0.230954	0.269102	0.0762955
TTTCA	512	75	248	42	0.000734942	0.000183228	0.24931	0.000748358	0.000214364	0.286446	0.267878	0.0371366
TTCGT	313	53	199	29	0.00044929	0.000129481	0.28819	0.000600497	0.000148014	0.246485	0.267338	0.0417053
TCTCC	193	40	93	10	0.000277039	9.77216e-05	0.352737	0.000280634	5.10392e-05	0.181871	0.267304	0.170866
AGAAC	704	128	369	49	0.00101054	0.000312709	0.309446	0.00111348	0.000250092	0.224603	0.267025	0.0848433
TGTAA	378	56	180	30	0.000542594	0.00013681	0.252141	0.000543163	0.000153117	0.281899	0.26702	0.0297581
GTCCT	338	72	259	26	0.000485176	0.000175899	0.362546	0.000781552	0.000132702	0.169793	0.26617	0.192754
CCTCT	356	72	279	31	0.000511014	0.000175899	0.344215	0.000841903	0.000158221	0.187933	0.266074	0.156282
ATGGG	748	101	264	47	0.0010737	0.000246747	0.229809	0.00079664	0.000239884	0.30112	0.265465	0.0713106
TTAGT	214	40	159	20	0.000307183	9.77216e-05	0.318122	0.000479794	0.000102078	0.212754	0.265438	0.105368
GTGTA	442	84	213	26	0.000634461	0.000205215	0.323448	0.000642743	0.000132702	0.206462	0.264955	0.116987
GACGC	1100	160	445	74	0.00157898	0.000390886	0.247557	0.00134282	0.00037769	0.281266	0.264411	0.0337091
CGTTA	629	100	231	35	0.000902887	0.000244304	0.270581	0.00069706	0.000178637	0.256272	0.263427	0.0143087
TGGGA	428	73	208	29	0.000614365	0.000178342	0.290287	0.000627655	0.000148014	0.23582	0.263053	0.0544668
CTAGA	570	79	239	41	0.000818197	0.000193	0.235885	0.0007212	0.000209261	0.290156	0.26302	0.0542711
CGTGG	1168	158	497	86	0.00167659	0.000386	0.23023	0.00149973	0.000438937	0.292676	0.261453	0.0624462
CCTGA	977	165	493	68	0.00140242	0.000403102	0.287433	0.00148766	0.000347066	0.233296	0.260365	0.0541373
TTTCC	606	90	296	46	0.000869872	0.000219874	0.252765	0.000893202	0.00023478	0.262852	0.257809	0.0100868
CTTAA	480	75	197	29	0.000689008	0.000183228	0.26593	0.000594462	0.000148014	0.248987	0.257459	0.016943
GCATT	420	71	239	32	0.000602882	0.000173456	0.287711	0.0007212	0.000163325	0.226463	0.257087	0.0612481
AAGTT	281	36	189	33	0.000403357	8.79495e-05	0.218044	0.000570322	0.000168429	0.295323	0.256684	0.0772793
ATACA	676	93	285	47	0.000970353	0.000227203	0.234145	0.000860009	0.000239884	0.278932	0.256538	0.0447876
GACAA	598	100	289	39	0.000858389	0.000244304	0.284608	0.000872079	0.000199053	0.228251	0.256429	0.0563569
TCTGA	334	47	149	24	0.000479435	0.000114823	0.239497	0.000449619	0.000122494	0.27244	0.255968	0.0329432
GGACA	763	100	293	50	0.00109524	0.000244304	0.223061	0.000884149	0.000255196	0.288634	0.255848	0.0655735
AAAGA	460	71	231	34	0.000660299	0.000173456	0.262693	0.00069706	0.000173533	0.24895	0.255822	0.0137427
GTATA	347	52	165	25	0.000498095	0.000127038	0.255048	0.0004979	0.000127598	0.256272	0.25566	0.0012244
AGGCA	850	104	404	72	0.00122012	0.000254076	0.208239	0.0012191	0.000367482	0.301437	0.254838	0.093198
AGAGT	296	41	194	31	0.000424888	0.000100165	0.235744	0.000585409	0.000158221	0.270275	0.253009	0.0345311
GGCGG	1139	179	507	71	0.00163496	0.000437304	0.267471	0.00152991	0.000362378	0.236862	0.252167	0.030609
TGGCA	719	99	289	46	0.00103208	0.000241861	0.234344	0.000872079	0.00023478	0.269219	0.251782	0.0348747
AGGGG	580	79	232	37	0.000832551	0.000193	0.231818	0.000700077	0.000188845	0.269749	0.250783	0.0379308
TGAAC	728	109	359	52	0.001045	0.000266291	0.254826	0.00108331	0.000265404	0.244993	0.249909	0.00983211
TTTCT	256	43	167	21	0.000367471	0.000105051	0.285875	0.000503935	0.000107182	0.212691	0.249283	0.0731845
GAATT	278	52	170	18	0.00039905	0.000127038	0.318351	0.000512988	9.18705e-05	0.179089	0.24872	0.139262
CAATG	908	144	394	53	0.00130337	0.000351798	0.269913	0.00118892	0.000270508	0.227523	0.248718	0.0423905
ACTCT	427	83	256	25	0.00061293	0.000202772	0.330825	0.000772499	0.000127598	0.165175	0.248	0.165649
ACGCA	1037	144	528	81	0.00148854	0.000351798	0.236337	0.00159328	0.000413417	0.259476	0.247906	0.0231387
GATGC	806	109	359	56	0.00115696	0.000266291	0.230165	0.00108331	0.000285819	0.263839	0.247002	0.0336741
CATCC	1101	165	483	68	0.00158041	0.000403102	0.255061	0.00145749	0.000347066	0.238126	0.246594	0.016935
TCCTG	583	87	276	39	0.000836857	0.000212545	0.253979	0.000832851	0.000199053	0.239002	0.246491	0.0149777
CGAAC	1121	161	490	72	0.00160912	0.00039333	0.244438	0.00147861	0.000367482	0.248532	0.246485	0.00409415
CGAGC	1118	145	367	59	0.00160481	0.000354241	0.220736	0.00110745	0.000301131	0.271914	0.246325	0.0511775
ATTCC	756	103	292	45	0.00108519	0.000251633	0.23188	0.000881132	0.000229676	0.26066	0.24627	0.0287805
AGGTT	302	53	185	21	0.000433501	0.000129481	0.298687	0.000558251	0.000107182	0.191996	0.245342	0.106691
CAGGC	991	91	199	39	0.00142251	0.000222317	0.156284	0.000600497	0.000199053	0.33148	0.243882	0.175195
GCTCA	551	102	245	25	0.000790923	0.00024919	0.315062	0.000739306	0.000127598	0.172592	0.243827	0.142471
CCGGG	1557	214	728	109	0.00223497	0.000522811	0.233923	0.00219679	0.000556327	0.253245	0.243584	0.0193218
CTTAG	548	77	198	29	0.000786617	0.000188114	0.239143	0.00059748	0.000148014	0.24773	0.243437	0.00858668
GGGCC	954	138	373	53	0.0013694	0.00033714	0.246195	0.00112556	0.000270508	0.240333	0.243264	0.00586207
CACGG	1512	251	672	80	0.00217037	0.000613203	0.282533	0.00202781	0.000408313	0.201357	0.241945	0.0811766
GGCCA	885	95	367	65	0.00127036	0.000232089	0.182696	0.00110745	0.000331755	0.299566	0.241131	0.116871
GAGCA	652	70	255	45	0.000935902	0.000171013	0.182725	0.000769481	0.000229676	0.298482	0.240603	0.115757
CGGTG	1192	134	444	76	0.00171104	0.000327367	0.191327	0.0013398	0.000387898	0.289518	0.240423	0.0981913
AAGTA	412	48	180	30	0.000591398	0.000117266	0.198286	0.000543163	0.000153117	0.281899	0.240093	0.0836136
CGACC	1761	196	561	96	0.0025278	0.000478836	0.189428	0.00169286	0.000489976	0.289437	0.239433	0.100009
ATATA	338	35	151	27	0.000485176	8.55064e-05	0.176238	0.000455654	0.000137806	0.302435	0.239337	0.126197
GACCA	923	155	424	48	0.0013249	0.000378671	0.28581	0.00127945	0.000244988	0.191479	0.238645	0.0943314
GACCC	1337	219	624	73	0.00191917	0.000535026	0.278779	0.00188297	0.000372586	0.197872	0.238326	0.0809075
CAGTT	476	65	319	46	0.000683266	0.000158798	0.23241	0.000962606	0.00023478	0.2439	0.238155	0.0114908
CATAG	695	101	350	47	0.000997626	0.000246747	0.247334	0.00105615	0.000239884	0.22713	0.237232	0.0202039
CGCGT	778	111	417	57	0.00111677	0.000271177	0.242824	0.00125833	0.000290923	0.231198	0.237011	0.0116256
AAGCA	699	116	373	42	0.00100337	0.000283393	0.282442	0.00112556	0.000214364	0.190452	0.236447	0.0919894
GTATT	216	41	160	14	0.000310053	0.000100165	0.323056	0.000482812	7.14548e-05	0.147997	0.235527	0.175059
GAGTT	243	41	194	21	0.00034881	0.000100165	0.287161	0.000585409	0.000107182	0.183089	0.235125	0.104072
TGCAC	905	147	465	53	0.00129907	0.000359127	0.27645	0.00140317	0.000270508	0.192783	0.234616	0.0836671
TCGGA	418	61	187	24	0.000600011	0.000149025	0.248371	0.000564286	0.000122494	0.217078	0.232724	0.0312936
GGACC	1032	115	406	66	0.00148137	0.00028095	0.189656	0.00122514	0.000336858	0.274956	0.232306	0.0853004
ACCGT	740	126	523	54	0.00106222	0.000307823	0.289792	0.00157819	0.000275611	0.174638	0.232215	0.115155
TCGGC	537	71	297	42	0.000770827	0.000173456	0.225026	0.00089622	0.000214364	0.239187	0.232106	0.0141619
TCCTT	263	39	192	24	0.000377519	9.52786e-05	0.252381	0.000579374	0.000122494	0.211425	0.231903	0.0409564
CAGGA	891	126	435	57	0.00127897	0.000307823	0.24068	0.00131264	0.000290923	0.221631	0.231156	0.019049
GCGTC	763	132	414	41	0.00109524	0.000322481	0.29444	0.00124928	0.000209261	0.167505	0.230973	0.126935
TTGCC	910	133	429	54	0.00130624	0.000324924	0.248747	0.00129454	0.000275611	0.212903	0.230825	0.035844
CGGGA	766	95	336	49	0.00109954	0.000232089	0.211078	0.0010139	0.000250092	0.246662	0.22887	0.0355842
ATAAA	362	41	173	27	0.000519627	0.000100165	0.192763	0.00052204	0.000137806	0.263975	0.228369	0.0712125
TGGGG	590	67	270	42	0.000846905	0.000163684	0.193273	0.000814745	0.000214364	0.263106	0.228189	0.0698334
GGCTA	589	88	252	30	0.00084547	0.000214988	0.254282	0.000760429	0.000153117	0.201357	0.227819	0.052925
GCCCC	1802	257	789	99	0.00258665	0.000627861	0.242732	0.00238087	0.000505288	0.212229	0.22748	0.030503
ACAAA	614	83	347	46	0.000881356	0.000202772	0.230069	0.0010471	0.00023478	0.22422	0.227144	0.00584894
CGCAG	1511	202	742	99	0.00216894	0.000493494	0.227528	0.00223904	0.000505288	0.225672	0.2266	0.00185638
AAAAG	506	62	263	38	0.000726329	0.000151469	0.20854	0.000793622	0.000193949	0.244384	0.226462	0.0358445
CATGG	1092	133	441	64	0.00156749	0.000324924	0.207289	0.00133075	0.000326651	0.245463	0.226376	0.0381742
GGTGC	798	96	308	45	0.00114548	0.000234532	0.204746	0.000929413	0.000229676	0.24712	0.225933	0.0423733
GGAAC	703	94	310	41	0.00100911	0.000229646	0.227573	0.000935448	0.000209261	0.223701	0.225637	0.00387192
GAACC	1084	129	445	65	0.00155601	0.000315152	0.202539	0.00134282	0.000331755	0.247058	0.224798	0.0445192
ACAAC	939	133	458	56	0.00134787	0.000324924	0.241065	0.00138205	0.000285819	0.206808	0.223937	0.0342565
TTGTG	472	65	207	26	0.000677524	0.000158798	0.234379	0.000624638	0.000132702	0.212446	0.223413	0.0219333
CGCGC	1528	185	506	72	0.00219334	0.000451962	0.206061	0.00152689	0.000367482	0.240673	0.223367	0.0346119
CCATT	546	81	331	38	0.000783746	0.000197886	0.252488	0.000998817	0.000193949	0.194178	0.223333	0.0583092
GCCAA	932	104	414	62	0.00133782	0.000254076	0.189918	0.00124928	0.000316443	0.253301	0.221609	0.0633834
TGCGG	1164	156	528	67	0.00167084	0.000381114	0.228097	0.00159328	0.000341962	0.214628	0.221362	0.0134689
ACGTA	699	90	333	44	0.00100337	0.000219874	0.219136	0.00100485	0.000224572	0.223488	0.221312	0.00435217
GTCAC	614	82	292	37	0.000881356	0.000200329	0.227297	0.000881132	0.000188845	0.214321	0.220809	0.0129759
TGAGT	315	44	191	23	0.000452161	0.000107494	0.237733	0.000576357	0.00011739	0.203676	0.220705	0.0340572
TATAC	500	65	263	34	0.000717716	0.000158798	0.221254	0.000793622	0.000173533	0.21866	0.219957	0.00259435
AACAG	841	108	462	60	0.0012072	0.000263848	0.218562	0.00139412	0.000306235	0.219662	0.219112	0.00109947
TGTTA	375	48	162	21	0.000538287	0.000117266	0.21785	0.000488847	0.000107182	0.219255	0.218553	0.00140504
TTGGG	539	64	252	35	0.000773698	0.000156355	0.202087	0.000760429	0.000178637	0.234916	0.218502	0.0328289
TTTAC	512	63	253	34	0.000734942	0.000153912	0.20942	0.000763446	0.000173533	0.227302	0.218361	0.0178822
TAGGC	779	101	392	50	0.0011182	0.000246747	0.220664	0.00118289	0.000255196	0.215739	0.218202	0.00492473
TAGTT	218	35	166	16	0.000312924	8.55064e-05	0.273249	0.000500917	8.16627e-05	0.163026	0.218138	0.110223
ACTCA	618	87	277	32	0.000887097	0.000212545	0.239595	0.000835868	0.000163325	0.195396	0.217496	0.0441994
ATTAC	579	84	270	30	0.000831116	0.000205215	0.246916	0.000814745	0.000153117	0.187933	0.217424	0.0589826
ACAGG	1145	158	526	62	0.00164357	0.000386	0.234855	0.00158724	0.000316443	0.199366	0.21711	0.0354886
CCAAC	1252	173	604	71	0.00179716	0.000422646	0.235174	0.00182261	0.000362378	0.198823	0.216999	0.036351
CACCG	1678	247	793	86	0.00240866	0.000603431	0.250526	0.00239294	0.000438937	0.18343	0.216978	0.0670958
TGCGC	1130	153	509	61	0.00162204	0.000373785	0.230442	0.00153595	0.000311339	0.202702	0.216572	0.0277398
CTCGT	396	71	292	22	0.000568431	0.000173456	0.305148	0.000881132	0.000112286	0.127434	0.216291	0.177714
GGTTC	458	61	214	26	0.000657428	0.000149025	0.226679	0.000645761	0.000132702	0.205497	0.216088	0.0211826
TGCAG	1070	137	579	73	0.00153591	0.000334697	0.217914	0.00174718	0.000372586	0.21325	0.215582	0.00466335
GCCGT	713	114	455	42	0.00102346	0.000278507	0.272122	0.001373	0.000214364	0.156129	0.214125	0.115993
AGCGG	1074	140	505	61	0.00154165	0.000342026	0.221856	0.00152388	0.000311339	0.204307	0.213082	0.0175489
CCGTA	941	123	407	49	0.00135074	0.000300494	0.222466	0.00122815	0.000250092	0.203633	0.213049	0.0188333
CCCTT	730	111	478	47	0.00104787	0.000271177	0.25879	0.0014424	0.000239884	0.166309	0.21255	0.0924814
CTAGG	921	92	345	52	0.00132203	0.00022476	0.170011	0.00104106	0.000265404	0.254935	0.212473	0.0849246
TTGGT	252	44	186	14	0.000361729	0.000107494	0.297167	0.000561269	7.14548e-05	0.127309	0.212238	0.169857
TACAA	483	76	273	25	0.000693314	0.000185671	0.267802	0.000823798	0.000127598	0.15489	0.211346	0.112912
TAATT	225	37	167	14	0.000322972	9.03925e-05	0.279877	0.000503935	7.14548e-05	0.141794	0.210835	0.138083
GGGGC	827	103	374	46	0.0011871	0.000251633	0.211972	0.00112857	0.00023478	0.208033	0.210003	0.00393973
AGGCC	1130	133	478	62	0.00162204	0.000324924	0.200318	0.0014424	0.000316443	0.219386	0.209852	0.0190677
TAGCA	549	64	260	34	0.000788053	0.000156355	0.198406	0.000784569	0.000173533	0.221183	0.209794	0.0227764
GCTTA	550	69	255	31	0.000789488	0.00016857	0.213518	0.000769481	0.000158221	0.205621	0.209569	0.00789707
AACCC	1386	152	626	86	0.00198951	0.000371342	0.18665	0.001889	0.000438937	0.232364	0.209507	0.0457144
AACAA	637	83	335	39	0.000914371	0.000202772	0.221762	0.00101089	0.000199053	0.196909	0.209335	0.0248528
GCCCA	1269	168	570	65	0.00182156	0.000410431	0.225318	0.00172002	0.000331755	0.192879	0.209098	0.0324392
CTAGT	416	46	206	28	0.00059714	0.00011238	0.188197	0.00062162	0.00014291	0.229899	0.209048	0.0417018
ACATT	409	67	304	25	0.000587092	0.000163684	0.278804	0.000917343	0.000127598	0.139095	0.20895	0.139709
TCCCA	523	76	248	25	0.000750731	0.000185671	0.24732	0.000748358	0.000127598	0.170504	0.208912	0.0768166
AGCTA	597	76	261	31	0.000856953	0.000185671	0.216664	0.000787587	0.000158221	0.200894	0.208779	0.0157703
GTGCC	1040	137	500	57	0.00149285	0.000334697	0.2242	0.00150879	0.000290923	0.192819	0.208509	0.0313805
CCCGT	874	128	594	58	0.00125457	0.000312709	0.249256	0.00179244	0.000296027	0.165153	0.207205	0.0841032
ACCAG	1086	147	571	62	0.00155888	0.000359127	0.230375	0.00172303	0.000316443	0.183654	0.207015	0.0467207
CAGCA	1113	124	447	59	0.00159764	0.000302937	0.189616	0.00134886	0.000301131	0.223249	0.206432	0.0336335
TTATT	186	28	130	12	0.000266991	6.84051e-05	0.256208	0.000392285	6.1247e-05	0.156129	0.206169	0.100079
ATGTA	467	52	205	27	0.000670347	0.000127038	0.189511	0.000618603	0.000137806	0.222769	0.20614	0.0332584
CCGCA	1300	159	572	69	0.00186606	0.000388443	0.208162	0.00172605	0.00035217	0.204032	0.206097	0.00412992
AGACA	701	88	265	31	0.00100624	0.000214988	0.213655	0.000799657	0.000158221	0.197862	0.205758	0.0157932
TCCGA	482	65	308	33	0.000691879	0.000158798	0.229517	0.000929413	0.000168429	0.181221	0.205369	0.0482955
CTTTC	608	73	214	26	0.000872743	0.000178342	0.204346	0.000645761	0.000132702	0.205497	0.204922	0.00115037
TCGTT	221	38	159	11	0.000317231	9.28355e-05	0.292644	0.000479794	5.61431e-05	0.117015	0.204829	0.175629
GAATC	549	48	227	35	0.000788053	0.000117266	0.148805	0.000684989	0.000178637	0.260788	0.204796	0.111983
TTTTA	327	38	136	17	0.000469387	9.28355e-05	0.197781	0.00041039	8.67666e-05	0.211425	0.204603	0.013644
GCCGC	1407	190	623	66	0.00201965	0.000464178	0.22983	0.00187995	0.000336858	0.179185	0.204508	0.0506454
GCATA	682	80	324	40	0.000978965	0.000195443	0.199643	0.000977694	0.000204157	0.208814	0.204229	0.00917173
AGATC	530	62	235	29	0.000760779	0.000151469	0.199096	0.00070913	0.000148014	0.208726	0.203911	0.00962907
ATAAC	642	87	306	32	0.000921548	0.000212545	0.230639	0.000923378	0.000163325	0.176878	0.203758	0.0537605
ACGGA	792	84	358	48	0.00113686	0.000205215	0.18051	0.00108029	0.000244988	0.226779	0.203645	0.0462692
ATATT	230	31	162	17	0.00033015	7.57343e-05	0.229394	0.000488847	8.67666e-05	0.177492	0.203443	0.0519015
ATCTA	414	51	199	23	0.000594269	0.000124595	0.209661	0.000600497	0.00011739	0.195488	0.202575	0.0141729
AAGGT	349	63	242	14	0.000500966	0.000153912	0.30723	0.000730253	7.14548e-05	0.0978494	0.202539	0.20938
CGGTT	434	59	265	27	0.000622978	0.000144139	0.231372	0.000799657	0.000137806	0.172331	0.201851	0.0590406
TCGTC	371	47	189	21	0.000532546	0.000114823	0.215611	0.000570322	0.000107182	0.187933	0.201772	0.0276784
TACCC	1253	150	517	61	0.0017986	0.000366456	0.203745	0.00156009	0.000311339	0.199565	0.201655	0.00418029
GGGTC	431	52	189	22	0.000618672	0.000127038	0.20534	0.000570322	0.000112286	0.196882	0.201111	0.00845798
ATTTC	440	53	215	25	0.00063159	0.000129481	0.205008	0.000648778	0.000127598	0.196674	0.200841	0.00833404
AATTC	483	72	263	23	0.000693314	0.000175899	0.253707	0.000793622	0.00011739	0.147917	0.200812	0.105791
GCGGG	1207	145	568	66	0.00173257	0.000354241	0.20446	0.00171398	0.000336858	0.196536	0.200498	0.00792454
CAAGG	1106	119	451	58	0.00158759	0.000290722	0.183122	0.00136093	0.000296027	0.217519	0.20032	0.0343973
CCCCC	2020	240	929	108	0.00289957	0.00058633	0.202212	0.00280333	0.000551223	0.196632	0.199422	0.00558064
AAAGC	770	102	374	38	0.00110528	0.00024919	0.225454	0.00112857	0.000193949	0.171853	0.198653	0.0536005
AGCTG	817	97	330	38	0.00117275	0.000236975	0.202068	0.0009958	0.000193949	0.194767	0.198417	0.00730106
TGGTC	555	69	265	29	0.000796665	0.00016857	0.211594	0.000799657	0.000148014	0.185096	0.198345	0.026498
AATGC	857	105	405	45	0.00123017	0.000256519	0.208524	0.00122212	0.000229676	0.187933	0.198229	0.0205911
GCCTA	892	110	373	41	0.00128041	0.000268734	0.209882	0.00112556	0.000209261	0.185918	0.1979	0.0239646
AACGC	1178	145	575	63	0.00169094	0.000354241	0.209493	0.00173511	0.000321547	0.185318	0.197406	0.0241752
TATTA	316	31	127	17	0.000453597	7.57343e-05	0.166964	0.000383232	8.67666e-05	0.226407	0.196686	0.0594436
AGAGC	761	79	305	39	0.00109236	0.000193	0.176681	0.00092036	0.000199053	0.216277	0.196479	0.0395958
AAACC	1090	128	491	56	0.00156462	0.000312709	0.199862	0.00148163	0.000285819	0.192909	0.196386	0.00695368
AGGTC	475	57	216	24	0.000681831	0.000139253	0.204234	0.000651796	0.000122494	0.187933	0.196084	0.0163015
TGTGG	765	80	309	39	0.00109811	0.000195443	0.177982	0.00093243	0.000199053	0.213477	0.19573	0.0354952
CGTGC	1174	116	364	48	0.0016852	0.000283393	0.168166	0.0010984	0.000244988	0.223041	0.195604	0.0548755
AACCA	951	109	466	54	0.0013651	0.000266291	0.195071	0.00140619	0.000275611	0.195999	0.195535	0.000927293
GCTAT	332	43	238	24	0.000476564	0.000105051	0.220434	0.000718183	0.000122494	0.170561	0.195497	0.0498728
CTGTG	831	70	296	43	0.00119284	0.000171013	0.143366	0.000893202	0.000219468	0.24571	0.194538	0.102344
ACCCC	1801	201	814	95	0.00258521	0.000491051	0.189946	0.00245631	0.000484872	0.197399	0.193672	0.0074529
TTACA	589	67	255	29	0.00084547	0.000163684	0.193601	0.000769481	0.000148014	0.192355	0.192978	0.00124594
TGCCC	1289	147	548	62	0.00185027	0.000359127	0.194094	0.00165363	0.000316443	0.191362	0.192728	0.00273163
TCTTT	138	26	105	4	0.00019809	6.35191e-05	0.320658	0.000316845	2.04157e-05	0.0644342	0.192546	0.256224
CGTCC	1165	160	472	42	0.00167228	0.000390886	0.233745	0.0014243	0.000214364	0.150506	0.192125	0.0832391
GGCCC	1348	155	495	55	0.00193496	0.000378671	0.195699	0.0014937	0.000280715	0.187933	0.191816	0.00776647
ACTTC	685	91	312	29	0.000983271	0.000222317	0.226099	0.000941483	0.000148014	0.157213	0.191656	0.0688858
AAAAA	347	50	172	14	0.000498095	0.000122152	0.245238	0.000519023	7.14548e-05	0.137672	0.191455	0.107566
TTGGC	764	69	310	42	0.00109667	0.00016857	0.153711	0.000935448	0.000214364	0.229157	0.191434	0.0754465
GCGCC	1232	147	604	64	0.00176845	0.000359127	0.203074	0.00182261	0.000326651	0.179221	0.191147	0.0238532
GTAGC	767	75	290	37	0.00110098	0.000183228	0.166423	0.000875097	0.000188845	0.215799	0.191111	0.0493758
TACGC	1048	117	450	51	0.00150433	0.000285836	0.190008	0.00135791	0.0002603	0.191692	0.19085	0.00168342
GAACA	733	75	326	40	0.00105217	0.000183228	0.174143	0.000983729	0.000204157	0.207533	0.190838	0.0333907
AGCGT	521	70	366	33	0.00074786	0.000171013	0.228669	0.00110443	0.000168429	0.152503	0.190586	0.0761664
TGACA	744	99	320	29	0.00106796	0.000241861	0.22647	0.000965624	0.000148014	0.153283	0.189876	0.0731868
TAGTA	328	44	168	15	0.000470822	0.000107494	0.228311	0.000506952	7.65587e-05	0.151018	0.189664	0.0772933
GATAA	374	36	181	23	0.000536852	8.79495e-05	0.163824	0.000546181	0.00011739	0.214929	0.189377	0.0511044
GCAGG	1373	139	558	68	0.00197085	0.000339583	0.172303	0.00168381	0.000347066	0.20612	0.189211	0.0338174
TAATA	326	35	182	21	0.000467951	8.55064e-05	0.182725	0.000549199	0.000107182	0.195161	0.188943	0.0124361
GATAC	589	51	280	38	0.00084547	0.000124595	0.147368	0.000844921	0.000193949	0.229547	0.188457	0.0821789
GGATC	521	51	242	30	0.00074786	0.000124595	0.166602	0.000730253	0.000153117	0.209677	0.18814	0.0430753
AAGCC	1030	105	459	55	0.0014785	0.000256519	0.1735	0.00138507	0.000280715	0.202673	0.188086	0.0291727
CAGGG	1223	123	504	60	0.00175553	0.000300494	0.17117	0.00152086	0.000306235	0.201357	0.186263	0.0301872
GCGGT	450	69	319	21	0.000645945	0.00016857	0.260966	0.000962606	0.000107182	0.111346	0.186156	0.14962
AGTGC	824	87	369	42	0.0011828	0.000212545	0.179697	0.00111348	0.000214364	0.192517	0.186107	0.0128201
TAACA	689	63	289	37	0.000989013	0.000153912	0.155621	0.000872079	0.000188845	0.216546	0.186083	0.0609243
TATTC	411	44	223	25	0.000589963	0.000107494	0.182204	0.000672919	0.000127598	0.189618	0.185911	0.00741416
CCCTA	1153	123	507	57	0.00165505	0.000300494	0.181561	0.00152991	0.000290923	0.190157	0.185859	0.00859561
CAGTG	1268	136	548	61	0.00182013	0.000332254	0.182544	0.00165363	0.000311339	0.188276	0.18541	0.00573197
TACCA	808	84	388	44	0.00115983	0.000205215	0.176936	0.00117082	0.000224572	0.191808	0.184372	0.0148721
AATAC	639	67	333	37	0.000917242	0.000163684	0.178452	0.00100485	0.000188845	0.187933	0.183193	0.00948085
TGACC	1036	109	470	52	0.00148711	0.000266291	0.179067	0.00141826	0.000265404	0.187133	0.1831	0.00806668
CATAC	930	111	468	45	0.00133495	0.000271177	0.203136	0.00141222	0.000229676	0.162634	0.182885	0.0405021
TTCTA	393	48	193	18	0.000564125	0.000117266	0.207872	0.000582392	9.18705e-05	0.157747	0.18281	0.0501254
GATTC	471	52	191	20	0.000676089	0.000127038	0.187901	0.000576357	0.000102078	0.17711	0.182506	0.0107919
TAGTC	470	59	235	21	0.000674653	0.000144139	0.21365	0.00070913	0.000107182	0.151146	0.182398	0.0625034
ACCGC	1390	158	712	72	0.00199525	0.000386	0.19346	0.00214851	0.000367482	0.17104	0.18225	0.0224194
CAAGA	718	66	359	44	0.00103064	0.000161241	0.156447	0.00108331	0.000224572	0.207302	0.181875	0.0508551
TATAA	310	43	159	12	0.000444984	0.000105051	0.236077	0.000479794	6.1247e-05	0.127653	0.181865	0.108425
CTCTA	610	73	265	25	0.000875614	0.000178342	0.203676	0.000799657	0.000127598	0.159566	0.181621	0.0441107
ATGGT	338	49	233	16	0.000485176	0.000119709	0.246733	0.000703095	8.16627e-05	0.116147	0.18144	0.130586
GGTGT	293	51	180	7	0.000420582	0.000124595	0.296245	0.000543163	3.57274e-05	0.0657765	0.181011	0.230468
CTGGT	462	64	257	19	0.00066317	0.000156355	0.235769	0.000775517	9.69744e-05	0.125045	0.180407	0.110724
CTGTC	815	92	352	35	0.00116988	0.00022476	0.192122	0.00106219	0.000178637	0.168179	0.180151	0.0239437
AAATA	426	51	173	16	0.000611494	0.000124595	0.203755	0.00052204	8.16627e-05	0.15643	0.180092	0.0473253
GTGGC	938	101	402	42	0.00134644	0.000246747	0.183259	0.00121306	0.000214364	0.176713	0.179986	0.00654633
CCGGC	1567	165	563	60	0.00224932	0.000403102	0.17921	0.00169889	0.000306235	0.180255	0.179733	0.00104522
ACCTA	882	87	424	48	0.00126605	0.000212545	0.16788	0.00127945	0.000244988	0.191479	0.179679	0.0235991
TTTAA	381	41	173	18	0.0005469	0.000100165	0.18315	0.00052204	9.18705e-05	0.175983	0.179567	0.00716641
AATAA	388	33	206	26	0.000556948	8.06203e-05	0.144754	0.00062162	0.000132702	0.213477	0.179116	0.0687235
CCAGG	1658	167	689	75	0.00237995	0.000407988	0.171427	0.00207911	0.000382794	0.184114	0.177771	0.0126871
CCGTC	1065	121	512	49	0.00152874	0.000295608	0.193368	0.001545	0.000250092	0.161872	0.17762	0.0314956
GTCTA	368	42	179	17	0.000528239	0.000102608	0.194245	0.000540146	8.67666e-05	0.160635	0.17744	0.0336093
AAACA	667	73	332	33	0.000957434	0.000178342	0.186271	0.00100183	0.000168429	0.168121	0.177196	0.0181501
CGGCA	1055	94	393	47	0.00151438	0.000229646	0.151643	0.00118591	0.000239884	0.202279	0.176961	0.0506357
ATATC	492	57	259	24	0.000706233	0.000139253	0.197178	0.000781552	0.000122494	0.156732	0.176955	0.0404458
AGTTC	551	54	218	24	0.000790923	0.000131924	0.166798	0.000657831	0.000122494	0.186209	0.176503	0.0194112
GACAC	958	103	458	46	0.00137514	0.000251633	0.182987	0.00138205	0.00023478	0.169878	0.176432	0.0131084
GCTTC	719	63	266	32	0.00103208	0.000153912	0.149128	0.000802675	0.000163325	0.203476	0.176302	0.0543482
GCTAA	516	52	300	32	0.000740683	0.000127038	0.171515	0.000905272	0.000163325	0.180416	0.175965	0.00890092
TAAAC	628	79	307	25	0.000901452	0.000193	0.214099	0.000926395	0.000127598	0.137736	0.175918	0.0763634
ATGCC	1114	118	454	46	0.00159907	0.000288279	0.180279	0.00136998	0.00023478	0.171375	0.175827	0.00890377
GCCAC	1310	152	660	60	0.00188042	0.000371342	0.197479	0.0019916	0.000306235	0.153763	0.175621	0.0437153
GCACA	1146	114	457	49	0.00164501	0.000278507	0.169304	0.00137903	0.000250092	0.181353	0.175329	0.012049
ACAGT	472	51	315	31	0.000677524	0.000124595	0.183898	0.000950536	0.000158221	0.166455	0.175176	0.0174426
TTCCC	885	83	382	43	0.00127036	0.000202772	0.159618	0.00115271	0.000219468	0.190393	0.175006	0.0307746
ATCAC	664	76	339	31	0.000953127	0.000185671	0.194802	0.00102296	0.000158221	0.154671	0.174736	0.0401314
GAATA	455	45	187	20	0.000653122	0.000109937	0.168325	0.000564286	0.000102078	0.180898	0.174612	0.0125729
TAACC	1092	106	421	45	0.00156749	0.000258962	0.165208	0.0012704	0.000229676	0.180791	0.172999	0.0155827
TCGTG	479	58	219	18	0.000687572	0.000141696	0.206082	0.000660849	9.18705e-05	0.139019	0.172551	0.0670632
GAGCC	936	93	386	40	0.00134357	0.000227203	0.169104	0.00116478	0.000204157	0.175274	0.172189	0.00616989
ATGTC	616	62	264	27	0.000884227	0.000151469	0.171301	0.00079664	0.000137806	0.172984	0.172142	0.00168321
AGACC	1119	118	442	43	0.00160625	0.000288279	0.179473	0.00133377	0.000219468	0.164548	0.17201	0.0149256
ACTTA	518	54	244	24	0.000743554	0.000131924	0.177424	0.000736288	0.000122494	0.166367	0.171895	0.0110569
ACGTC	793	95	388	32	0.0011383	0.000232089	0.203891	0.00117082	0.000163325	0.139497	0.171694	0.0643944
CGTGT	562	72	311	23	0.000806713	0.000175899	0.218044	0.000938466	0.00011739	0.125087	0.171566	0.0929567
TGGGC	884	81	362	40	0.00126892	0.000197886	0.155948	0.00109236	0.000204157	0.186895	0.171421	0.0309464
CCTTC	892	97	400	37	0.00128041	0.000236975	0.185078	0.00120703	0.000188845	0.156454	0.170766	0.0286237
AAATC	575	60	269	26	0.000825374	0.000146582	0.177595	0.000811728	0.000132702	0.163481	0.170538	0.0141145
ACGTG	902	93	399	39	0.00129476	0.000227203	0.175479	0.00120401	0.000199053	0.165325	0.170402	0.0101541
TGCTG	783	84	332	31	0.00112394	0.000205215	0.182585	0.00100183	0.000158221	0.157932	0.170258	0.0246535
TGCTA	561	59	262	25	0.000805278	0.000144139	0.178993	0.000790604	0.000127598	0.161393	0.170193	0.0176005
GAGGC	949	88	408	44	0.00136223	0.000214988	0.157821	0.00123117	0.000224572	0.182406	0.170113	0.0245847
ATAGT	269	28	187	18	0.000386131	6.84051e-05	0.177155	0.000564286	9.18705e-05	0.162808	0.169982	0.0143468
TCATG	423	42	208	21	0.000607188	0.000102608	0.168988	0.000627655	0.000107182	0.170766	0.169877	0.00177769
AAAAC	758	70	362	39	0.00108806	0.000171013	0.157173	0.00109236	0.000199053	0.182222	0.169697	0.0250498
ATACC	953	101	450	42	0.00136797	0.000246747	0.180375	0.00135791	0.000214364	0.157864	0.169119	0.0225113
ACGGT	520	57	357	32	0.000746425	0.000139253	0.18656	0.00107727	0.000163325	0.15161	0.169085	0.0349505
GTTTC	462	59	238	17	0.00066317	0.000144139	0.217349	0.000718183	8.67666e-05	0.120814	0.169082	0.096535
CTCAG	607	63	304	29	0.000871308	0.000153912	0.176644	0.000917343	0.000148014	0.16135	0.168997	0.015294
TACGT	442	52	283	23	0.000634461	0.000127038	0.20023	0.000853974	0.00011739	0.137463	0.168847	0.0627665
GAGTC	551	56	227	22	0.000790923	0.00013681	0.172975	0.000684989	0.000112286	0.163924	0.16845	0.00905143
TACTA	507	67	242	16	0.000727764	0.000163684	0.224913	0.000730253	8.16627e-05	0.111828	0.16837	0.113085
GCATC	854	90	344	32	0.00122586	0.000219874	0.179363	0.00103805	0.000163325	0.157339	0.168351	0.0220236
ACTAA	557	48	285	32	0.000799536	0.000117266	0.146667	0.000860009	0.000163325	0.189911	0.168289	0.0432437
GGCGT	563	61	323	29	0.000808149	0.000149025	0.184404	0.000974677	0.000148014	0.151859	0.168131	0.0325444
TGCGT	503	54	309	28	0.000722023	0.000131924	0.182715	0.00093243	0.00014291	0.153266	0.16799	0.029449
ATCCC	1035	123	457	36	0.00148567	0.000300494	0.202261	0.00137903	0.000183741	0.133239	0.16775	0.0690221
CCCAC	1584	167	782	72	0.00227373	0.000407988	0.179436	0.00235974	0.000367482	0.15573	0.167583	0.0237062
CACAC	1516	169	745	64	0.00217612	0.000412874	0.18973	0.00224809	0.000326651	0.145301	0.167515	0.0444285
TTTTC	447	39	218	24	0.000641638	9.52786e-05	0.148493	0.000657831	0.000122494	0.186209	0.167351	0.0377162
GAAGC	751	84	352	30	0.00107801	0.000205215	0.190365	0.00106219	0.000153117	0.144153	0.167259	0.0462119
AGCCC	1301	155	578	45	0.0018675	0.000378671	0.202769	0.00174416	0.000229676	0.131683	0.167226	0.0710862
GTATC	478	54	215	18	0.000686137	0.000131924	0.192271	0.000648778	9.18705e-05	0.141605	0.166938	0.0506656
AACGT	552	57	354	33	0.000792359	0.000139253	0.175745	0.00106822	0.000168429	0.157673	0.166709	0.0180727
TCATC	426	42	205	20	0.000611494	0.000102608	0.167798	0.000618603	0.000102078	0.165014	0.166406	0.00278395
ATGTT	290	36	196	14	0.000416276	8.79495e-05	0.211277	0.000591445	7.14548e-05	0.120814	0.166046	0.090463
CCATG	1207	96	457	53	0.00173257	0.000234532	0.135367	0.00137903	0.000270508	0.196158	0.165762	0.0607909
GTAGT	302	34	194	16	0.000433501	8.30634e-05	0.191611	0.000585409	8.16627e-05	0.139497	0.165554	0.0521141
GTACC	1024	95	391	40	0.00146988	0.000232089	0.157896	0.00117987	0.000204157	0.173033	0.165465	0.0151368
GCTCT	380	47	282	20	0.000545464	0.000114823	0.210505	0.000850956	0.000102078	0.119957	0.165231	0.0905476
AACTT	394	49	271	19	0.000565561	0.000119709	0.211664	0.000817763	9.69744e-05	0.118585	0.165125	0.0930793
ACCAC	1351	127	666	67	0.00193927	0.000310266	0.159991	0.0020097	0.000341962	0.170156	0.165073	0.0101643
ACGGG	1039	106	454	42	0.00149141	0.000258962	0.173635	0.00136998	0.000214364	0.156473	0.165054	0.0171625
GGAGT	327	33	171	16	0.000469387	8.06203e-05	0.171757	0.000516005	8.16627e-05	0.158259	0.165008	0.0134975
AACTA	646	59	252	26	0.00092729	0.000144139	0.155442	0.000760429	0.000132702	0.174509	0.164975	0.0190676
TAAGC	686	71	309	28	0.000984707	0.000173456	0.17615	0.00093243	0.00014291	0.153266	0.164708	0.022884
CGGGG	1065	84	364	42	0.00152874	0.000205215	0.134239	0.0010984	0.000214364	0.195161	0.1647	0.0609226
TTTGT	245	35	159	8	0.000351681	8.55064e-05	0.243136	0.000479794	4.08313e-05	0.0851017	0.164119	0.158035
GGCTT	320	47	217	10	0.000459338	0.000114823	0.249974	0.000654814	5.10392e-05	0.0779446	0.16396	0.17203
CCCGC	1668	197	820	61	0.0023943	0.000481279	0.20101	0.00247441	0.000311339	0.125823	0.163417	0.0751867
CACGC	1804	163	694	71	0.00258952	0.000398216	0.15378	0.0020942	0.000362378	0.173039	0.163409	0.0192595
CAAAG	762	82	384	32	0.0010938	0.000200329	0.18315	0.00115875	0.000163325	0.14095	0.16205	0.0422002
GCCTT	541	56	332	29	0.000776569	0.00013681	0.176173	0.00100183	0.000148014	0.147742	0.161958	0.0284302
CCAAA	918	100	478	39	0.00131773	0.000244304	0.185398	0.0014424	0.000199053	0.138001	0.1617	0.047397
CTCGG	827	66	335	37	0.0011871	0.000161241	0.135827	0.00101089	0.000188845	0.186811	0.161319	0.050984
AGCCA	889	91	422	37	0.0012761	0.000222317	0.174216	0.00127342	0.000188845	0.148298	0.161257	0.0259179
GACTA	597	63	273	23	0.000856953	0.000153912	0.179603	0.000823798	0.00011739	0.142499	0.161051	0.0371045
TCAGT	260	34	170	10	0.000373213	8.30634e-05	0.222563	0.000512988	5.10392e-05	0.0994939	0.161029	0.123069
CGCCC	1876	174	714	69	0.00269287	0.000425089	0.157857	0.00215455	0.00035217	0.163454	0.160656	0.00559718
TAGCC	851	87	405	35	0.00122155	0.000212545	0.173995	0.00122212	0.000178637	0.14617	0.160083	0.0278252
CATTA	590	46	235	26	0.000846905	0.00011238	0.132695	0.00070913	0.000132702	0.187133	0.159914	0.0544386
AACAC	996	100	527	46	0.00142969	0.000244304	0.170879	0.00159026	0.00023478	0.147636	0.159258	0.0232428
TCACC	642	58	320	31	0.000921548	0.000141696	0.153759	0.000965624	0.000158221	0.163854	0.158807	0.010095
CCTTA	753	69	314	30	0.00108088	0.00016857	0.155956	0.000947518	0.000153117	0.161598	0.158777	0.00564249
CATAA	554	57	297	25	0.00079523	0.000139253	0.175111	0.00089622	0.000127598	0.142373	0.158742	0.0327373
CAAGT	511	64	334	20	0.000733506	0.000156355	0.213161	0.00100787	0.000102078	0.101281	0.157221	0.111879
GACTT	332	41	244	15	0.000476564	0.000100165	0.210181	0.000736288	7.65587e-05	0.103979	0.15708	0.106202
CACTA	1011	76	410	45	0.00145122	0.000185671	0.127941	0.00123721	0.000229676	0.185641	0.156791	0.0577
AGTCC	716	76	331	26	0.00102777	0.000185671	0.180654	0.000998817	0.000132702	0.132859	0.156757	0.0477954
CACGT	821	91	495	36	0.00117849	0.000222317	0.188645	0.0014937	0.000183741	0.123011	0.155828	0.0656346
TGAGC	763	81	323	25	0.00109524	0.000197886	0.180679	0.000974677	0.000127598	0.130913	0.155796	0.0497662
TCGCC	651	67	299	24	0.000934467	0.000163684	0.175163	0.000902255	0.000122494	0.135764	0.155463	0.0393984
GACGT	506	59	357	23	0.000726329	0.000144139	0.198449	0.00107727	0.00011739	0.10897	0.153709	0.0894796
GCACC	1516	152	645	52	0.00217612	0.000371342	0.170644	0.00194634	0.000265404	0.136361	0.153503	0.0342838
CTTAC	718	69	331	28	0.00103064	0.00016857	0.163558	0.000998817	0.00014291	0.143079	0.153319	0.0204794
ACGCC	1328	139	607	46	0.00190625	0.000339583	0.178141	0.00183167	0.00023478	0.128178	0.15316	0.0499629
AATGT	371	45	256	15	0.000532546	0.000109937	0.206436	0.000772499	7.65587e-05	0.0991053	0.152771	0.107331
TCAGC	570	55	252	21	0.000818197	0.000134367	0.164224	0.000760429	0.000107182	0.14095	0.152587	0.0232739
CATTC	797	67	325	31	0.00114404	0.000163684	0.143075	0.000980712	0.000158221	0.161333	0.152204	0.0182581
TTATC	440	43	184	15	0.00063159	0.000105051	0.166327	0.000555234	7.65587e-05	0.137886	0.152106	0.0284417
TCTAC	338	26	186	19	0.000485176	6.35191e-05	0.13092	0.000561269	9.69744e-05	0.172777	0.151848	0.0418576
ACCCA	1313	124	605	51	0.00188472	0.000302937	0.160733	0.00182563	0.0002603	0.142581	0.151657	0.0181523
CCGGT	756	74	471	38	0.00108519	0.000180785	0.166593	0.00142128	0.000193949	0.136461	0.151527	0.0301325
CTGGG	976	66	360	40	0.00140098	0.000161241	0.115091	0.00108633	0.000204157	0.187933	0.151512	0.0728418
GTCCC	850	77	400	35	0.00122012	0.000188114	0.154177	0.00120703	0.000178637	0.147997	0.151087	0.00617978
TGTGC	873	83	326	27	0.00125313	0.000202772	0.161812	0.000983729	0.000137806	0.140085	0.150949	0.0217273
GCTGT	438	51	314	19	0.00062872	0.000124595	0.198173	0.000947518	9.69744e-05	0.102346	0.150259	0.0958271
CACCC	2046	172	819	76	0.0029369	0.000420203	0.143077	0.00247139	0.000387898	0.156955	0.150016	0.0138778
GCTAC	754	79	431	31	0.00108232	0.000193	0.178321	0.00130057	0.000158221	0.121655	0.149988	0.0566664
ACGTT	494	43	314	28	0.000709104	0.000105051	0.148146	0.000947518	0.00014291	0.150825	0.149485	0.00267941
CCGTT	701	73	405	29	0.00100624	0.000178342	0.177236	0.00122212	0.000148014	0.121112	0.149174	0.0561239
GGCTC	789	67	375	34	0.00113256	0.000163684	0.144526	0.00113159	0.000173533	0.153353	0.14894	0.00882744
CTCCA	924	81	421	37	0.00132634	0.000197886	0.149197	0.0012704	0.000188845	0.14865	0.148924	0.000547183
CCTAT	474	53	299	19	0.000680395	0.000129481	0.190303	0.000902255	9.69744e-05	0.10748	0.148891	0.0828228
AGCTT	350	49	257	9	0.000502401	0.000119709	0.238274	0.000775517	4.59352e-05	0.0592318	0.148753	0.179042
CCGCC	1602	141	751	65	0.00229956	0.000344469	0.149797	0.0022662	0.000331755	0.146393	0.148095	0.00340491
ATCCA	673	51	335	33	0.000966046	0.000124595	0.128974	0.00101089	0.000168429	0.166615	0.147795	0.037641
GTCCA	637	53	253	23	0.000914371	0.000129481	0.141607	0.000763446	0.00011739	0.153763	0.147685	0.0121565
CCTAA	726	61	400	36	0.00104212	0.000149025	0.143002	0.00120703	0.000183741	0.152226	0.147614	0.00922408
CTATA	480	28	216	25	0.000689008	6.84051e-05	0.0992806	0.000651796	0.000127598	0.195764	0.147522	0.0964829
TGTTC	516	60	227	13	0.000740683	0.000146582	0.197902	0.000684989	6.63509e-05	0.0968641	0.147383	0.101037
CGGGT	606	61	384	28	0.000869872	0.000149025	0.171319	0.00115875	0.00014291	0.123331	0.147325	0.0479878
AAAGT	301	37	218	11	0.000432065	9.03925e-05	0.20921	0.000657831	5.61431e-05	0.0853457	0.147278	0.123865
CTGCA	832	70	338	30	0.00119428	0.000171013	0.143193	0.00101994	0.000153117	0.150124	0.146659	0.00693074
TCCTA	445	50	216	13	0.000638768	0.000122152	0.191231	0.000651796	6.63509e-05	0.101797	0.146514	0.0894337
GAAAC	730	76	323	22	0.00104787	0.000185671	0.17719	0.000974677	0.000112286	0.115203	0.146197	0.0619862
CGCCA	1371	145	498	33	0.00196798	0.000354241	0.180002	0.00150275	0.000168429	0.112081	0.146041	0.0679219
AAGGC	1094	87	486	45	0.00157036	0.000212545	0.135347	0.00146654	0.000229676	0.156611	0.145979	0.0212635
AAGTC	526	49	267	21	0.000755038	0.000119709	0.158547	0.000805692	0.000107182	0.133031	0.145789	0.0255158
CTAAC	962	104	456	29	0.00138089	0.000254076	0.183995	0.00137601	0.000148014	0.107567	0.145781	0.0764281
CCCAG	1391	121	740	62	0.00199669	0.000295608	0.148049	0.00223301	0.000316443	0.141712	0.14488	0.00633757
TAAAA	377	36	226	17	0.000541158	8.79495e-05	0.162521	0.000681972	8.67666e-05	0.127229	0.144875	0.0352918
ACCAA	949	78	489	43	0.00136223	0.000190557	0.139887	0.00147559	0.000219468	0.148732	0.144309	0.00884561
GTGTC	672	61	303	24	0.000964611	0.000149025	0.154493	0.000914325	0.000122494	0.133972	0.144232	0.0205208
TGCCA	925	89	407	30	0.00132778	0.000217431	0.163756	0.00122815	0.000153117	0.124673	0.144214	0.0390826
CTATC	739	64	325	27	0.00106078	0.000156355	0.147395	0.000980712	0.000137806	0.140516	0.143956	0.00687915
CAATA	625	62	272	19	0.000897145	0.000151469	0.168834	0.00082078	9.69744e-05	0.118149	0.143491	0.0506848
TCTGC	413	36	196	16	0.000592834	8.79495e-05	0.148354	0.000591445	8.16627e-05	0.138073	0.143214	0.0102811
GAGGT	298	28	216	16	0.000427759	6.84051e-05	0.159915	0.000651796	8.16627e-05	0.125289	0.142602	0.0346265
TGATC	538	59	275	16	0.000772263	0.000144139	0.186646	0.000829833	8.16627e-05	0.0984085	0.142527	0.088237
TTACC	917	84	396	30	0.00131629	0.000205215	0.155904	0.00119496	0.000153117	0.128136	0.14202	0.0277681
TTCCA	558	47	302	25	0.000800972	0.000114823	0.143355	0.000911307	0.000127598	0.140016	0.141685	0.00333825
CTCGC	987	79	395	34	0.00141677	0.000193	0.136225	0.00119194	0.000173533	0.145589	0.140907	0.0093633
CGCTG	1284	92	488	46	0.0018431	0.00022476	0.121947	0.00147258	0.00023478	0.159435	0.140691	0.0374881
GCAGC	1416	104	544	50	0.00203257	0.000254076	0.125002	0.00164156	0.000255196	0.155459	0.140231	0.030457
CAGCC	1655	131	732	63	0.00237564	0.000320038	0.134717	0.00220886	0.000321547	0.145571	0.140144	0.0108544
CAGTA	695	58	319	26	0.000997626	0.000141696	0.142034	0.000962606	0.000132702	0.137857	0.139945	0.00417677
CCCTC	1245	115	690	50	0.00178711	0.00028095	0.157209	0.00208213	0.000255196	0.122565	0.139887	0.0346436
CCTAC	1005	95	527	37	0.00144261	0.000232089	0.160881	0.00159026	0.000188845	0.118751	0.139816	0.0421304
CCATA	931	67	409	38	0.00133639	0.000163684	0.122482	0.00123419	0.000193949	0.157147	0.139815	0.0346647
CCCCA	1484	125	597	48	0.00213018	0.00030538	0.143359	0.00180149	0.000244988	0.135992	0.139675	0.00736695
TTAGC	633	61	282	19	0.000908629	0.000149025	0.164011	0.000850956	9.69744e-05	0.113959	0.138985	0.050052
TACAC	840	83	386	25	0.00120576	0.000202772	0.168169	0.00116478	0.000127598	0.109546	0.138858	0.0586228
ACATC	833	87	394	23	0.00119572	0.000212545	0.177755	0.00118892	0.00011739	0.0987364	0.138246	0.0790187
CTGCC	1259	76	469	48	0.00180721	0.000185671	0.102739	0.00141524	0.000244988	0.173107	0.137923	0.0703676
CCTGT	601	66	422	22	0.000862695	0.000161241	0.186903	0.00127342	0.000112286	0.0881771	0.13754	0.0987263
ACTGC	968	88	440	31	0.0013895	0.000214988	0.154723	0.00132773	0.000158221	0.119167	0.136945	0.0355565
CAAGC	1260	79	488	48	0.00180865	0.000193	0.10671	0.00147258	0.000244988	0.166367	0.136538	0.0596571
CAATC	841	84	378	23	0.0012072	0.000205215	0.169993	0.00114064	0.00011739	0.102916	0.136454	0.0670773
CTGTA	634	48	249	21	0.000910064	0.000117266	0.128855	0.000751376	0.000107182	0.142648	0.135751	0.0137934
ACATA	639	56	305	22	0.000917242	0.00013681	0.149154	0.00092036	0.000112286	0.122002	0.135578	0.0271516
CTGGC	1099	78	361	32	0.00157754	0.000190557	0.120794	0.00108934	0.000163325	0.14993	0.135362	0.0291361
CAAAC	1040	95	499	34	0.00149285	0.000232089	0.155467	0.00150577	0.000173533	0.115245	0.135356	0.0402215
GGAGC	712	63	324	23	0.00102203	0.000153912	0.150594	0.000977694	0.00011739	0.120068	0.135331	0.0305259
TATGT	249	23	180	12	0.000357423	5.61899e-05	0.157209	0.000543163	6.1247e-05	0.11276	0.134984	0.0444488
GAAAA	380	27	182	16	0.000545464	6.59621e-05	0.120928	0.000549199	8.16627e-05	0.148694	0.134811	0.0277659
ACAGC	1159	97	519	39	0.00166367	0.000236975	0.142441	0.00156612	0.000199053	0.127099	0.13477	0.0153422
CAACA	1061	84	441	35	0.00152299	0.000205215	0.134745	0.00133075	0.000178637	0.134238	0.134491	0.00050686
CCCAA	1148	94	562	43	0.00164788	0.000229646	0.139359	0.00169588	0.000219468	0.129413	0.134386	0.00994567
ACACA	1159	80	537	48	0.00166367	0.000195443	0.117477	0.00162044	0.000244988	0.151186	0.134332	0.0337089
CACAG	1358	127	714	46	0.00194932	0.000310266	0.159167	0.00215455	0.00023478	0.10897	0.134068	0.050197
CGGCC	1502	99	522	48	0.00215602	0.000241861	0.112179	0.00157517	0.000244988	0.155531	0.133855	0.0433514
CGGTA	700	63	283	19	0.0010048	0.000153912	0.153176	0.000853974	9.69744e-05	0.113557	0.133366	0.0396192
GCTGC	1043	82	446	35	0.00149716	0.000200329	0.133807	0.00134584	0.000178637	0.132733	0.13327	0.00107361
AGTGT	323	30	234	15	0.000463645	7.32912e-05	0.158076	0.000706112	7.65587e-05	0.108423	0.13325	0.0496533
CTCTT	394	43	232	11	0.000565561	0.000105051	0.185746	0.000700077	5.61431e-05	0.0801955	0.132971	0.105551
TCCGG	618	49	272	21	0.000887097	0.000119709	0.134945	0.00082078	0.000107182	0.130586	0.132765	0.00435878
ACACC	1528	115	675	54	0.00219334	0.00028095	0.128092	0.00203686	0.000275611	0.135312	0.131702	0.00721966
CACAA	1029	103	492	27	0.00147706	0.000251633	0.170361	0.00148465	0.000137806	0.0928206	0.131591	0.0775402
CAAAA	650	47	304	25	0.000933031	0.000114823	0.123064	0.000917343	0.000127598	0.139095	0.13108	0.0160308
ATAGC	730	66	298	19	0.00104787	0.000161241	0.153875	0.000899237	9.69744e-05	0.107841	0.130858	0.0460345
CATGC	1486	114	595	46	0.00213305	0.000278507	0.130567	0.00179546	0.00023478	0.130763	0.130665	0.000196327
ACTGT	466	50	303	14	0.000668912	0.000122152	0.182613	0.000914325	7.14548e-05	0.0781503	0.130382	0.104463
TCCAG	485	42	248	16	0.000696185	0.000102608	0.147386	0.000748358	8.16627e-05	0.109122	0.128254	0.0382633
CCTGC	1268	90	487	39	0.00182013	0.000219874	0.120801	0.00146956	0.000199053	0.135451	0.128126	0.0146495
ACTAC	751	60	424	30	0.00107801	0.000146582	0.135975	0.00127945	0.000153117	0.119674	0.127825	0.0163007
ATGGC	873	68	413	30	0.00125313	0.000166127	0.132569	0.00124626	0.000153117	0.122862	0.127715	0.00970739
CGCTA	991	87	436	27	0.00142251	0.000212545	0.149415	0.00131566	0.000137806	0.104742	0.127079	0.0446723
GATGT	314	28	202	12	0.000450726	6.84051e-05	0.151767	0.00060955	6.1247e-05	0.100479	0.126123	0.0512876
CGCTT	641	52	326	22	0.000920112	0.000127038	0.138068	0.000983729	0.000112286	0.114143	0.126106	0.0239247
CAACC	1621	116	626	48	0.00232684	0.000283393	0.121793	0.001889	0.000244988	0.129692	0.125742	0.00789864
CAGTC	1017	67	402	33	0.00145984	0.000163684	0.112125	0.00121306	0.000168429	0.138846	0.125485	0.0267212
CGTTC	873	63	390	29	0.00125313	0.000153912	0.122821	0.00117685	0.000148014	0.125771	0.124296	0.00294912
TCCGT	321	36	243	8	0.000460774	8.79495e-05	0.190873	0.000733271	4.08313e-05	0.0556838	0.123279	0.135189
CTAGC	895	67	345	24	0.00128471	0.000163684	0.127409	0.00104106	0.000122494	0.117662	0.122536	0.00974645
TCTTA	292	18	134	11	0.000419146	4.39747e-05	0.104915	0.000404355	5.61431e-05	0.138846	0.12188	0.033931
ACGGC	1149	87	516	35	0.00164931	0.000212545	0.128869	0.00155707	0.000178637	0.114727	0.121798	0.014142
CCATC	1133	80	510	37	0.00162635	0.000195443	0.120173	0.00153896	0.000188845	0.122709	0.121441	0.00253591
GAAGT	303	29	172	8	0.000434936	7.08482e-05	0.162893	0.000519023	4.08313e-05	0.0786696	0.120781	0.0842237
TTCTT	222	15	178	13	0.000318666	3.66456e-05	0.114997	0.000537128	6.63509e-05	0.123529	0.119263	0.00853209
ACTAT	386	35	222	11	0.000554077	8.55064e-05	0.154322	0.000669902	5.61431e-05	0.083808	0.119065	0.0705143
TCCAC	643	56	328	17	0.000922983	0.00013681	0.148226	0.000989764	8.67666e-05	0.0876639	0.117945	0.0605623
ACCTT	580	41	354	24	0.000832551	0.000100165	0.120311	0.00106822	0.000122494	0.114671	0.117491	0.00563957
TGCTC	709	55	334	20	0.00101772	0.000134367	0.132027	0.00100787	0.000102078	0.101281	0.116654	0.0307462
CTCAA	690	58	283	15	0.000990449	0.000141696	0.143063	0.000853974	7.65587e-05	0.08965	0.116356	0.0534128
CTCTC	655	47	352	23	0.000940208	0.000114823	0.122125	0.00106219	0.00011739	0.110517	0.116321	0.0116075
CTACC	1208	93	501	30	0.001734	0.000227203	0.131028	0.0015118	0.000153117	0.101281	0.116155	0.0297467
GTCTC	304	24	140	8	0.000436372	5.8633e-05	0.134365	0.00042246	4.08313e-05	0.0966512	0.115508	0.0377135
TCGGT	254	18	216	14	0.0003646	4.39747e-05	0.120611	0.000651796	7.14548e-05	0.109628	0.115119	0.0109833
TAGGT	323	28	226	11	0.000463645	6.84051e-05	0.147538	0.000681972	5.61431e-05	0.0823246	0.114931	0.0652132
TCACA	504	46	251	11	0.000723458	0.00011238	0.155337	0.000757411	5.61431e-05	0.074125	0.114731	0.0812121
GCCTC	945	62	448	31	0.00135648	0.000151469	0.111663	0.00135187	0.000158221	0.117039	0.114351	0.00537603
CTAAA	567	42	264	16	0.00081389	0.000102608	0.126071	0.00079664	8.16627e-05	0.102509	0.11429	0.0235618
CTACA	931	64	349	23	0.00133639	0.000156355	0.116998	0.00105313	0.00011739	0.111467	0.114233	0.00553049
GTCTT	230	22	155	6	0.00033015	5.37469e-05	0.162796	0.000467724	3.06235e-05	0.0654734	0.114135	0.0973222
TCCGC	721	40	349	27	0.00103495	9.77216e-05	0.0944219	0.00105313	0.000137806	0.130853	0.112637	0.0364312
CACCA	1460	85	597	44	0.00209573	0.000207658	0.0990864	0.00180149	0.000224572	0.124659	0.111873	0.0255727
CCGTG	1238	79	550	37	0.00177707	0.000193	0.108606	0.00165967	0.000188845	0.113785	0.111195	0.00517877
GACTC	731	59	401	20	0.0010493	0.000144139	0.137367	0.00121005	0.000102078	0.0843589	0.110863	0.0530081
TAATC	458	39	221	10	0.000657428	9.52786e-05	0.144926	0.000666884	5.10392e-05	0.0765338	0.11073	0.0683924
CATGT	584	53	344	13	0.000838293	0.000129481	0.154458	0.00103805	6.63509e-05	0.0639191	0.109189	0.0905391
AGGGC	968	63	394	25	0.0013895	0.000153912	0.110768	0.00118892	0.000127598	0.107322	0.109045	0.00344553
CAGGT	684	50	421	23	0.000981836	0.000122152	0.124412	0.0012704	0.00011739	0.0924041	0.108408	0.0320077
CCAGC	1491	81	590	43	0.00214023	0.000197886	0.0924603	0.00178037	0.000219468	0.123271	0.107866	0.030811
CCAGT	676	54	430	20	0.000970353	0.000131924	0.135955	0.00129756	0.000102078	0.0786696	0.107312	0.0572853
TCCTC	445	30	240	14	0.000638768	7.32912e-05	0.114738	0.000724218	7.14548e-05	0.0986648	0.106702	0.0160737
CACTT	615	50	398	17	0.000882791	0.000122152	0.13837	0.00120099	8.67666e-05	0.0722456	0.105308	0.0661246
AGCTC	792	46	405	26	0.00113686	0.00011238	0.0988509	0.00122212	0.000132702	0.108584	0.103717	0.00973264
CTCAT	408	27	268	15	0.000585657	6.59621e-05	0.112629	0.00080871	7.65587e-05	0.0946677	0.103649	0.0179616
GCGGC	1399	95	611	33	0.00200817	0.000232089	0.115572	0.00184374	0.000168429	0.091352	0.103462	0.0242202
TACTC	661	50	325	15	0.000948821	0.000122152	0.128741	0.000980712	7.65587e-05	0.0780645	0.103403	0.0506764
TCTAT	161	12	132	6	0.000231105	2.93165e-05	0.126854	0.00039832	3.06235e-05	0.0768817	0.101868	0.049972
TGTGT	352	30	231	8	0.000505272	7.32912e-05	0.145053	0.00069706	4.08313e-05	0.0585765	0.101815	0.0864764
ATCTT	265	25	197	5	0.00038039	6.1076e-05	0.160562	0.000594462	2.55196e-05	0.0429289	0.101745	0.117633
CGGTC	597	38	275	15	0.000856953	9.28355e-05	0.108332	0.000829833	7.65587e-05	0.092258	0.100295	0.0160741
AACTC	779	61	399	14	0.0011182	0.000149025	0.133272	0.00120401	7.14548e-05	0.0593473	0.0963098	0.0739251
TTCTC	503	35	232	10	0.000722023	8.55064e-05	0.118426	0.000700077	5.10392e-05	0.072905	0.0956656	0.0455212
TCTTC	357	25	165	7	0.00051245	6.1076e-05	0.119184	0.0004979	3.57274e-05	0.0717562	0.0954703	0.0474282
CCACC	1895	112	755	40	0.00272015	0.000273621	0.10059	0.00227827	0.000204157	0.0896104	0.0951004	0.01098
CTCCC	1245	90	499	19	0.00178711	0.000219874	0.123033	0.00150577	9.69744e-05	0.0644019	0.0937173	0.0586309
TACTT	321	20	189	9	0.000460774	4.88608e-05	0.106041	0.000570322	4.59352e-05	0.0805427	0.0932917	0.025498
ACCTC	1077	75	572	23	0.00154596	0.000183228	0.11852	0.00172605	0.00011739	0.0680107	0.0932656	0.0505098
GCAGT	627	34	389	21	0.000900016	8.30634e-05	0.092291	0.00117384	0.000107182	0.0913093	0.0918002	0.000981623
TCTAA	278	14	175	10	0.00039905	3.42026e-05	0.0857099	0.000528076	5.10392e-05	0.0966512	0.0911806	0.0109413
CCACA	1468	88	587	27	0.00210722	0.000214988	0.102024	0.00177132	0.000137806	0.0777985	0.0899115	0.024226
CTCAC	833	47	455	22	0.00119572	0.000114823	0.0960286	0.001373	0.000112286	0.0817818	0.0889052	0.0142468
TCTGT	194	14	126	3	0.000278474	3.42026e-05	0.122821	0.000380214	1.53117e-05	0.0402714	0.0815464	0.0825501
TGCTT	356	20	233	9	0.000511014	4.88608e-05	0.0956154	0.000703095	4.59352e-05	0.0653329	0.0804742	0.0302825
CGCTC	1194	68	552	20	0.00171391	0.000166127	0.0969287	0.0016657	0.000102078	0.0612825	0.0791056	0.0356462
ATCTC	642	36	307	11	0.000921548	8.79495e-05	0.0954367	0.000926395	5.61431e-05	0.0606038	0.0780202	0.0348329
TAAGT	265	9	190	11	0.00038039	2.19874e-05	0.0578022	0.000573339	5.61431e-05	0.097923	0.0778626	0.0401208
CGGGC	1276	51	448	21	0.00183161	0.000124595	0.0680248	0.00135187	0.000107182	0.0792842	0.0736545	0.0112594
TCCAA	456	22	221	8	0.000654557	5.37469e-05	0.0821118	0.000666884	4.08313e-05	0.061227	0.0716694	0.0208848
CACTC	1150	52	526	15	0.00165075	0.000127038	0.0769579	0.00158724	7.65587e-05	0.0482338	0.0625958	0.0287242
